# Supplementary material for: Evaluation of four chimeric Trypanosoma cruzi recombinant antigens for serological diagnosis of chronic Chagas disease in dogs: a phase II study
Source: Parasit Vectors. 2025 Dec 7;19:26. doi: 10.1186/s13071-025-07173-4 (PMC12797350; doi:10.1186/s13071-025-07173-4)
Supplement: Supplementary file 2 — Additional file 2. S2 Table: Reactivity Index for diagnostic performance assessment. [file 13071_2025_7173_MOESM2_ESM.xlsx]

## Sheet: S2 Table
Sample	IBMP-8.1	IBMP-8.2	IBMP-8.3	IBMP-8.4	LCA classification	a posteriori probability (%)	Origin
T. cruzi-negative 01	0.238931	0.170776	0.205564	0.131066	Negative	0	Bahia
T. cruzi-negative 02	1.75155	0.302265	0.292872	0.244554	Negative	0.016	Bahia
T. cruzi-negative 03	0.85	0.8	0.53	0.95	Negative	0	Bahia
T. cruzi-negative 04	0.703927	0.270034	0.347602	0.26084	Negative	0	Bahia
T. cruzi-negative 05	0.422724	0.534295	0.486708	0.37562	Negative	0	Bahia
T. cruzi-negative 06	0.381365	0.615053	0.352745	0.465912	Negative	0	Bahia
T. cruzi-negative 07	0.644009	0.662895	0.212231	0.190054	Negative	0	Bahia
T. cruzi-negative 08	0.72	0.46	0.31	0.87	Negative	0	Bahia
T. cruzi-negative 09	0.59212	1.11211	0.510723	0.792562	Negative	0.309	Bahia
T. cruzi-negative 10	0.971013	0.774336	0.650744	0.795019	Negative	0	Bahia
T. cruzi-negative 11	1.82961	0.560342	0.315064	0.405263	Negative	0.016	Bahia
T. cruzi-negative 12	0.708128	0.252716	0.330336	0.239383	Negative	0	Bahia
T. cruzi-negative 13	0.548734	0.540529	0.417804	0.778369	Negative	0	Bahia
T. cruzi-negative 14	1.14481	0.602819	0.559088	0.767175	Negative	0.016	Bahia
T. cruzi-negative 15	2.75278	0.533392	0.449907	0.764796	Negative	0.016	Bahia
T. cruzi-negative 16	0.595696	0.573744	0.560019	0.764237	Negative	0	Bahia
T. cruzi-negative 17	0.512257	0.531409	0.71247	0.40509	Negative	0	Bahia
T. cruzi-negative 18	0.312025	0.53674	0.314051	0.7578	Negative	0	Bahia
T. cruzi-negative 19	0.343039	0.203888	0.651014	0.754584	Negative	0	Bahia
T. cruzi-negative 20	0.790253	1.22589	0.510701	0.747726	Negative	0.309	Bahia
T. cruzi-negative 21	0.846203	0.640352	0.509926	0.747586	Negative	0	Bahia
T. cruzi-negative 22	0.358134	0.485708	0.327078	0.241969	Negative	0	Bahia
T. cruzi-negative 23	0.85038	0.79853	0.75	0.742829	Negative	0	Bahia
T. cruzi-negative 24	0.340279	0.380998	0.372687	0.32004	Negative	0	Bahia
T. cruzi-negative 25	0.644325	0.425095	0.566523	0.474889	Negative	0	Bahia
T. cruzi-negative 26	0.660759	0.606079	0.457041	0.728557	Negative	0	Bahia
T. cruzi-negative 27	0.301683	0.406815	0.340761	0.474114	Negative	0	Bahia
T. cruzi-negative 28	0.46038	0.354978	0.267835	0.715125	Negative	0	Bahia
T. cruzi-negative 29	1.01658	0.704934	0.507134	0.713866	Negative	0.016	Bahia
T. cruzi-negative 30	0.672152	0.690749	0.754342	0.709948	Negative	0	Bahia
T. cruzi-negative 31	0.362597	0.376829	0.468465	0.33038	Negative	0	Bahia
T. cruzi-negative 32	0.372574	0.280617	0.388975	0.282555	Negative	0	Bahia
T. cruzi-negative 33	0.757889	0.493882	0.37027	0.69467	Negative	0	Bahia
T. cruzi-negative 34	0.967722	0.783877	0.701148	0.691759	Negative	0	Bahia
T. cruzi-negative 35	0.515063	0.398678	0.278226	0.68994	Negative	0	Bahia
T. cruzi-negative 36	1.93639	0.278693	0.371384	0.282814	Negative	0.016	Bahia
T. cruzi-negative 37	1.29101	0.561762	0.345068	0.675948	Negative	0.016	Bahia
T. cruzi-negative 38	0.727975	0.653568	0.469758	0.67231	Negative	0	Bahia
T. cruzi-negative 39	0.381502	1.39026	0.532968	0.379756	Negative	0.309	Bahia
T. cruzi-negative 40	0.367215	0.408546	0.328784	0.67175	Negative	0	Bahia
T. cruzi-negative 41	0.424177	0.429427	0.279777	0.670351	Negative	0	Bahia
T. cruzi-negative 42	0.71	0.67	0.47	0.67	Negative	0	Bahia
T. cruzi-negative 43	0.742532	0.637181	0.507134	0.666014	Negative	0	Bahia
T. cruzi-negative 44	2.55105	0.465183	0.514399	0.344857	Negative	0.016	Bahia
T. cruzi-negative 45	0.72	0.5	0.43	0.66	Negative	0	Bahia
T. cruzi-negative 46	3.58835	0.399736	0.433933	0.657339	Negative	0.016	Bahia
T. cruzi-negative 47	0.13953	0.189773	0.174316	0.241779	Negative	0	Bahia
T. cruzi-negative 48	0.62443	0.522555	0.343052	0.650203	Negative	0	Bahia
T. cruzi-negative 49	0.68	0.68	0.47	0.65	Negative	0	Bahia
T. cruzi-negative 50	0.460532	0.33658	0.5043	0.352871	Negative	0	Bahia
T. cruzi-negative 51	0.703797	0.500881	0.432537	0.645725	Negative	0	Bahia
T. cruzi-negative 52	0.229847	0.290649	0.0785848	0.01	Negative	0	Bahia
T. cruzi-negative 53	0.481012	0.435037	0.459669	0.39294	Negative	0	Bahia
T. cruzi-negative 54	0.212401	0.271741	0.172686	0.228907	Negative	0	Bahia
T. cruzi-negative 55	0.686598	0.484586	0.75026	0.481352	Negative	0	Bahia
T. cruzi-negative 56	1.20101	0.900264	0.706731	0.635092	Negative	0.016	Bahia
T. cruzi-negative 57	0.517986	0.566696	0.425558	0.632153	Negative	0	Bahia
T. cruzi-negative 58	0.546835	0.499383	0.418114	0.630055	Negative	0	Bahia
T. cruzi-negative 59	0.340221	0.347945	0.159653	0.105285	Negative	0	Bahia
T. cruzi-negative 60	0.821519	0.669692	0.566377	0.627536	Negative	0	Bahia
T. cruzi-negative 61	0.42505	0.690887	0.167432	0.14311	Negative	0	Bahia
T. cruzi-negative 62	0.305696	0.496388	0.374069	0.62026	Negative	0	Bahia
T. cruzi-negative 63	0.412152	0.447401	0.291098	0.62026	Negative	0	Bahia
T. cruzi-negative 64	0.401251	0.197013	0.18228	0.162824	Negative	0	Bahia
T. cruzi-negative 65	0.602911	0.354273	0.206576	0.62012	Negative	0	Bahia
T. cruzi-negative 66	0.71	0.55	0.45	0.62	Negative	0	Bahia
T. cruzi-negative 67	0.53	0.2	0.17	0.62	Negative	0	Bahia
T. cruzi-negative 68	0.692532	0.561057	0.513337	0.61998	Negative	0	Bahia
T. cruzi-negative 69	3.79658	0.446608	0.377016	0.619141	Negative	0.016	Bahia
T. cruzi-negative 70	0.338861	0.352952	0.245813	0.618161	Negative	0	Bahia
T. cruzi-negative 71	0.305063	0.345286	0.288462	0.615783	Negative	0	Bahia
T. cruzi-negative 72	3.14709	0.543612	0.292649	0.612285	Negative	0.016	Bahia
T. cruzi-negative 73	0.496076	0.374009	0.373294	0.612005	Negative	0	Bahia
T. cruzi-negative 74	0.702278	0.61489	0.580335	0.611585	Negative	0	Bahia
T. cruzi-negative 75	0.343797	0.294097	0.25977	0.609067	Negative	0	Bahia
T. cruzi-negative 76	0.885696	0.711101	0.51706	0.607947	Negative	0	Bahia
T. cruzi-negative 77	0.618857	0.575826	0.378551	0.333741	Negative	0	Bahia
T. cruzi-negative 78	0.194286	0.222985	0.165413	0.277796	Negative	0	Bahia
T. cruzi-negative 79	0.390166	0.397194	0.427743	0.398886	Negative	0	Bahia
T. cruzi-negative 80	0.361918	0.482772	0.302252	0.477208	Negative	0	Bahia
T. cruzi-negative 81	0.307799	0.340474	0.393295	0.298063	Negative	0	Bahia
T. cruzi-negative 82	0.487839	0.484586	0.519285	0.359334	Negative	0	Bahia
T. cruzi-negative 83	0.264077	0.329323	0.284863	0.323369	Negative	0	Bahia
T. cruzi-negative 84	0.35	0.25	0.3	0.59	Negative	0	Bahia
T. cruzi-negative 85	1.04496	0.532423	0.604994	0.589338	Negative	0.016	Bahia
T. cruzi-negative 86	0.301794	0.315664	0.0876757	0.104948	Negative	0	Bahia
T. cruzi-negative 87	0.572152	0.48696	0.354529	0.587939	Negative	0	Bahia
T. cruzi-negative 88	0.21044	0.273258	0.111481	0.0867106	Negative	0	Bahia
T. cruzi-negative 89	0.222937	0.312612	0.242489	0.430865	Negative	0	Bahia
T. cruzi-negative 90	0.46038	0.405374	0.381514	0.581223	Negative	0	Bahia
T. cruzi-negative 91	0.266662	0.333702	0.106321	0.1732	Negative	0	Bahia
T. cruzi-negative 92	0.398354	0.365991	0.284119	0.574927	Negative	0	Bahia
T. cruzi-negative 93	1.01544	0.967891	0.907723	0.574507	Negative	0.016	Bahia
T. cruzi-negative 94	0.45003	0.55466	0.521566	0.404056	Negative	0	Bahia
T. cruzi-negative 95	0.53	0.44	0.41	0.57	Negative	0	Bahia
T. cruzi-negative 96	0.972002	0.435839	0.62842	0.44335	Negative	0	Bahia
T. cruzi-negative 97	0.215496	0.262839	0.245287	0.257723	Negative	0	Bahia
T. cruzi-negative 98	0.900856	0.445905	0.252789	0.333844	Negative	0	Bahia
T. cruzi-negative 99	2.49993	0.302203	0.235209	0.290002	Negative	0.016	Bahia
T. cruzi-negative 100	0.581836	0.589296	1.03434	0.449813	Negative	0.019	Bahia
T. cruzi-negative 101	0.736747	0.698817	0.792285	0.540034	Negative	0	Bahia
T. cruzi-negative 102	0.408481	0.40185	0.352047	0.554219	Negative	0	Bahia
T. cruzi-negative 103	0.427848	0.368194	0.273418	0.55254	Negative	0	Bahia
T. cruzi-negative 104	0.326835	0.282203	0.196805	0.55156	Negative	0	Bahia
T. cruzi-negative 105	0.423903	0.436218	0.243249	0.307216	Negative	0	Bahia
T. cruzi-negative 106	0.470759	0.368282	0.296836	0.550301	Negative	0	Bahia
T. cruzi-negative 107	0.54	0.53	0.41	0.55	Negative	0	Bahia
T. cruzi-negative 108	0.73481	0.579824	0.443393	0.549181	Negative	0	Bahia
T. cruzi-negative 109	0.49962	0.44326	0.360732	0.548622	Negative	0	Bahia
T. cruzi-negative 110	0.690127	0.624053	0.414702	0.547502	Negative	0	Bahia
T. cruzi-negative 111	0.236109	0.3288	0.358361	0.124873	Negative	0	Bahia
T. cruzi-negative 112	0.53	0.57	0.56	0.54	Negative	0	Bahia
T. cruzi-negative 113	0.62	0.48	0.39	0.54	Negative	0	Bahia
T. cruzi-negative 114	0.54	0.48	0.34	0.54	Negative	0	Bahia
T. cruzi-negative 115	0.65	0.26	0.28	0.54	Negative	0	Bahia
T. cruzi-negative 116	2.70345	0.532026	0.305441	0.436386	Negative	0.016	Bahia
T. cruzi-negative 117	0.207814	0.303752	0.34048	0.336598	Negative	0	Bahia
T. cruzi-negative 118	0.500759	0.401498	0.28567	0.53491	Negative	0	Bahia
T. cruzi-negative 119	0.166835	0.234009	0.121588	0.53477	Negative	0	Bahia
T. cruzi-negative 120	0.19471	0.338847	0.224214	0.258471	Negative	0	Bahia
T. cruzi-negative 121	0.467211	0.470381	0.359787	0.510974	Negative	0	Bahia
T. cruzi-negative 122	0.37	0.49	0.38	0.53	Negative	0	Bahia
T. cruzi-negative 123	0.37	0.35	0.36	0.53	Negative	0	Bahia
T. cruzi-negative 124	0.49	0.54	0.22	0.53	Negative	0	Bahia
T. cruzi-negative 125	0.359797	0.363431	0.135005	0.125549	Negative	0	Bahia
T. cruzi-negative 126	0.184701	0.447823	0.238647	0.285053	Negative	0	Bahia
T. cruzi-negative 127	0.414537	0.763431	0.208107	0.150709	Negative	0	Bahia
T. cruzi-negative 128	0.847122	0.692482	0.646398	0.523596	Negative	0	Bahia
T. cruzi-negative 129	2.45547	0.375168	0.195499	0.25276	Negative	0.016	Bahia
T. cruzi-negative 130	0.227975	0.358767	0.247984	0.523017	Negative	0	Bahia
T. cruzi-negative 131	0.243721	0.183694	0.24489	0.312777	Negative	0	Bahia
T. cruzi-negative 132	1.0597	0.654079	0.524172	0.472045	Negative	0.016	Bahia
T. cruzi-negative 133	0.54	0.27	0.44	0.52	Negative	0	Bahia
T. cruzi-negative 134	0.52	0.27	0.35	0.52	Negative	0	Bahia
T. cruzi-negative 135	0.46	0.52	0.32	0.52	Negative	0	Bahia
T. cruzi-negative 136	0.28	0.29	0.26	0.52	Negative	0	Bahia
T. cruzi-negative 137	1.70858	0.568279	0.367329	0.529145	Negative	0.016	Bahia
T. cruzi-negative 138	0.326756	0.605283	0.347452	0.39339	Negative	0	Bahia
T. cruzi-negative 139	0.742278	0.403348	0.289082	0.518539	Negative	0	Bahia
T. cruzi-negative 140	0.409114	0.329604	0.252947	0.51658	Negative	0	Bahia
T. cruzi-negative 141	0.380127	0.375859	0.297922	0.516301	Negative	0	Bahia
T. cruzi-negative 142	0.303007	0.456245	0.304992	0.375544	Negative	0	Bahia
T. cruzi-negative 143	0.732405	0.529427	0.332506	0.511823	Negative	0	Bahia
T. cruzi-negative 144	0.255936	0.275521	0.101734	0.105623	Negative	0	Bahia
T. cruzi-negative 145	0.162401	0.290915	0.325911	0.21185	Negative	0	Bahia
T. cruzi-negative 146	0.62	0.57	0.39	0.51	Negative	0	Bahia
T. cruzi-negative 147	0.51	0.48	0.36	0.51	Negative	0	Bahia
T. cruzi-negative 148	0.5	0.46	0.36	0.51	Negative	0	Bahia
T. cruzi-negative 149	0.287599	0.303598	0.270941	0.302863	Negative	0	Bahia
T. cruzi-negative 150	0.401266	0.355683	0.300248	0.506086	Negative	0	Bahia
T. cruzi-negative 151	0.396076	0.357533	0.206421	0.505947	Negative	0	Bahia
T. cruzi-negative 152	0.336835	0.434185	0.254963	0.505667	Negative	0	Bahia
T. cruzi-negative 153	0.633544	0.455595	0.262872	0.50035	Negative	0	Bahia
T. cruzi-negative 154	0.58	0.47	0.36	0.5	Negative	0	Bahia
T. cruzi-negative 155	0.57	0.45	0.36	0.5	Negative	0	Bahia
T. cruzi-negative 156	0.512152	0.396388	0.312655	0.496292	Negative	0	Bahia
T. cruzi-negative 157	0.476076	0.440264	0.328009	0.495732	Negative	0	Bahia
T. cruzi-negative 158	0.406358	0.387918	0.310782	0.393206	Negative	0	Bahia
T. cruzi-negative 159	0.483797	0.316916	0.320875	0.491675	Negative	0	Bahia
T. cruzi-negative 160	0.800348	0.61	1.40111	0.439178	Negative	0.019	Bahia
T. cruzi-negative 161	0.53451	0.538768	0.415451	0.550182	Negative	0	Bahia
T. cruzi-negative 162	0.201163	0.354157	0.256307	0.270828	Negative	0	Bahia
T. cruzi-negative 163	0.793165	0.657885	0.579249	0.486638	Negative	0	Bahia
T. cruzi-negative 164	0.958101	0.766167	0.460608	0.485518	Negative	0	Bahia
T. cruzi-negative 165	0.353165	0.37815	0.191687	0.483979	Negative	0	Bahia
T. cruzi-negative 166	2.20358	0.514322	0.288443	0.361856	Negative	0.016	Bahia
T. cruzi-negative 167	0.261128	0.496951	0.235281	0.301414	Negative	0	Bahia
T. cruzi-negative 168	0.618863	0.41641	0.3085	0.418432	Negative	0	Bahia
T. cruzi-negative 169	0.354456	0.609804	0.34658	0.455032	Negative	0	Bahia
T. cruzi-negative 170	0.257215	0.259295	0.231234	0.481041	Negative	0	Bahia
T. cruzi-negative 171	0.19	0.75	0.27	0.48	Negative	0	Bahia
T. cruzi-negative 172	0.312752	0.481212	0.345372	0.3776	Negative	0	Bahia
T. cruzi-negative 173	0.496422	0.442253	0.464272	0.505309	Negative	0	Bahia
T. cruzi-negative 174	0.738746	0.690887	0.167432	0.11052	Negative	0	Bahia
T. cruzi-negative 175	0.360206	0.460008	0.32399	0.434505	Negative	0	Bahia
T. cruzi-negative 176	0.363147	0.502087	0.337388	0.384109	Negative	0	Bahia
T. cruzi-negative 177	0.41	0.61	0.35	0.47	Negative	0	Bahia
T. cruzi-negative 178	0.37	0.57	0.27	0.47	Negative	0	Bahia
T. cruzi-negative 179	0.44	0.27	0.27	0.47	Negative	0	Bahia
T. cruzi-negative 180	0.46	0.31	0.23	0.47	Negative	0	Bahia
T. cruzi-negative 181	0.405729	0.231036	0.300938	0.398759	Negative	0	Bahia
T. cruzi-negative 182	0.146027	0.264478	0.168912	0.191649	Negative	0	Bahia
T. cruzi-negative 183	0.554443	0.598094	0.212605	0.198835	Negative	0	Bahia
T. cruzi-negative 184	0.352532	0.375859	0.30273	0.467329	Negative	0	Bahia
T. cruzi-negative 185	0.343924	0.360529	0.288151	0.46467	Negative	0	Bahia
T. cruzi-negative 186	0.714069	0.668527	0.314093	0.441166	Negative	0	Bahia
T. cruzi-negative 187	0.327896	0.439428	0.137535	0.169115	Negative	0	Bahia
T. cruzi-negative 188	0.523595	0.52442	0.357641	0.33189	Negative	0	Bahia
T. cruzi-negative 189	0.494271	0.580137	0.462006	0.454055	Negative	0	Bahia
T. cruzi-negative 190	0.34	0.35	0.39	0.46	Negative	0	Bahia
T. cruzi-negative 191	0.39	0.17	0.26	0.46	Negative	0	Bahia
T. cruzi-negative 192	0.31	0.24	0.22	0.46	Negative	0	Bahia
T. cruzi-negative 193	0.352173	0.41358	0.324808	0.45994	Negative	0	Bahia
T. cruzi-negative 194	0.695632	0.593117	0.415175	0.672247	Negative	0	Bahia
T. cruzi-negative 195	0.19471	0.325001	0.283973	0.328604	Negative	0	Bahia
T. cruzi-negative 196	2.73899	0.297544	0.235813	0.304448	Negative	0.016	Bahia
T. cruzi-negative 197	0.338916	0.335252	0.340214	0.490978	Negative	0	Bahia
T. cruzi-negative 198	0.44481	0.427137	0.310329	0.451518	Negative	0	Bahia
T. cruzi-negative 199	0.6	0.44	0.35	0.45	Negative	0	Bahia
T. cruzi-negative 200	0.37	0.34	0.32	0.45	Negative	0	Bahia
T. cruzi-negative 201	0.48	0.23	0.29	0.45	Negative	0	Bahia
T. cruzi-negative 202	0.335949	0.326608	0.207196	0.444942	Negative	0	Bahia
T. cruzi-negative 203	1.87285	0.827076	0.314394	0.53528	Negative	0.016	Bahia
T. cruzi-negative 204	0.715755	0.415485	0.122352	0.211837	Negative	0	Bahia
T. cruzi-negative 205	0.444177	0.360441	0.3567	0.443263	Negative	0	Bahia
T. cruzi-negative 206	0.30604	0.583681	0.165089	0.243583	Negative	0	Bahia
T. cruzi-negative 207	0.35	0.41	0.4	0.44	Negative	0	Bahia
T. cruzi-negative 208	0.66	0.5	0.35	0.44	Negative	0	Bahia
T. cruzi-negative 209	0.44	0.32	0.32	0.44	Negative	0	Bahia
T. cruzi-negative 210	0.28	0.43	0.31	0.44	Negative	0	Bahia
T. cruzi-negative 211	0.47	0.38	0.24	0.44	Negative	0	Bahia
T. cruzi-negative 212	2.5606	0.735072	0.538859	0.645964	Negative	0.016	Bahia
T. cruzi-negative 213	0.331453	0.541393	0.332026	0.380854	Negative	0	Bahia
T. cruzi-negative 214	0.300633	0.249251	0.171216	0.436267	Negative	0	Bahia
T. cruzi-negative 215	0.412709	0.617043	0.435101	0.409987	Negative	0	Bahia
T. cruzi-negative 216	0.658758	0.57837	0.369113	0.557824	Negative	0	Bahia
T. cruzi-negative 217	0.333877	0.25277	0.0798969	0.0858663	Negative	0	Bahia
T. cruzi-negative 218	0.634221	0.50673	0.17418	0.175701	Negative	0	Bahia
T. cruzi-negative 219	0.39	0.4	0.34	0.43	Negative	0	Bahia
T. cruzi-negative 220	0.32	0.6	0.32	0.43	Negative	0	Bahia
T. cruzi-negative 221	0.39	0.2	0.25	0.43	Negative	0	Bahia
T. cruzi-negative 222	0.391517	0.598094	0.212605	0.134161	Negative	0	Bahia
T. cruzi-negative 223	0.40709	0.530456	0.32182	0.402622	Negative	0	Bahia
T. cruzi-negative 224	0.491418	0.673884	0.349635	0.636858	Negative	0	Bahia
T. cruzi-negative 225	0.598354	0.359471	0.206421	0.423534	Negative	0	Bahia
T. cruzi-negative 226	0.65561	0.507537	0.424917	0.154795	Negative	0	Bahia
T. cruzi-negative 227	0.35	0.46	0.35	0.42	Negative	0	Bahia
T. cruzi-negative 228	0.38	0.43	0.32	0.42	Negative	0	Bahia
T. cruzi-negative 229	0.36	0.4	0.3	0.42	Negative	0	Bahia
T. cruzi-negative 230	0.362532	0.410044	0.284119	0.418777	Negative	0	Bahia
T. cruzi-negative 231	0.473446	0.354301	0.374089	0.379391	Negative	0	Bahia
T. cruzi-negative 232	0.210316	0.305882	0.202281	0.192135	Negative	0	Bahia
T. cruzi-negative 233	2.39366	0.821267	0.52504	0.703312	Negative	0.016	Bahia
T. cruzi-negative 234	0.378101	0.391542	0.265043	0.415139	Negative	0	Bahia
T. cruzi-negative 235	1.14057	0.787492	0.435235	0.395267	Negative	0.016	Bahia
T. cruzi-negative 236	0.35	0.3	0.32	0.41	Negative	0	Bahia
T. cruzi-negative 237	0.25	0.25	0.31	0.41	Negative	0	Bahia
T. cruzi-negative 238	0.193047	0.347015	0.184722	0.323391	Negative	0	Bahia
T. cruzi-negative 239	0.722494	0.536391	0.195642	0.183975	Negative	0	Bahia
T. cruzi-negative 240	0.407105	0.415485	0.122352	0.151385	Negative	0	Bahia
T. cruzi-negative 241	2.65779	0.565507	0.412597	0.477881	Negative	0.016	Bahia
T. cruzi-negative 242	0.37601	0.636698	0.334193	0.449835	Negative	0	Bahia
T. cruzi-negative 243	0.437738	0.367719	0.113355	0.140915	Negative	0	Bahia
T. cruzi-negative 244	0.487839	0.38645	0.481496	0.379498	Negative	0	Bahia
T. cruzi-negative 245	0.452415	0.514711	0.192643	0.151047	Negative	0	Bahia
T. cruzi-negative 246	0.334042	0.47	0.204639	0.11643	Negative	0	Bahia
T. cruzi-negative 247	3.05139	0.295369	0.230574	0.401066	Negative	0.016	Bahia
T. cruzi-negative 248	0.56	0.32	0.35	0.4	Negative	0	Bahia
T. cruzi-negative 249	0.4	0.34	0.28	0.4	Negative	0	Bahia
T. cruzi-negative 250	0.79	0.36	0.2	0.4	Negative	0	Bahia
T. cruzi-negative 251	0.456124	0.739228	0.447512	0.59005	Negative	0	Bahia
T. cruzi-negative 252	0.477215	0.389075	0.198511	0.39639	Negative	0	Bahia
T. cruzi-negative 253	1.75257	0.472202	0.325644	0.384939	Negative	0.016	Bahia
T. cruzi-negative 254	0.228654	0.190051	0.201858	0.39467	Negative	0	Bahia
T. cruzi-negative 255	0.357441	0.702727	0.291207	0.339698	Negative	0	Bahia
T. cruzi-negative 256	0.210984	0.263133	0.079522	0.123016	Negative	0	Bahia
T. cruzi-negative 257	0.527195	0.476024	0.329174	0.534956	Negative	0	Bahia
T. cruzi-negative 258	0.285623	0.417737	0.26413	0.385311	Negative	0	Bahia
T. cruzi-negative 259	0.704623	0.598869	0.759707	0.391292	Negative	0	Bahia
T. cruzi-negative 260	0.37	0.29	0.28	0.39	Negative	0	Bahia
T. cruzi-negative 261	0.31	0.35	0.27	0.39	Negative	0	Bahia
T. cruzi-negative 262	0.37	0.29	0.17	0.39	Negative	0	Bahia
T. cruzi-negative 263	0.403118	0.76	0.68	0.211837	Negative	0	Bahia
T. cruzi-negative 264	0.350329	0.41444	0.233108	0.363482	Negative	0	Bahia
T. cruzi-negative 265	0.416264	0.533241	0.372372	0.502925	Negative	0	Bahia
T. cruzi-negative 266	1.37079	0.922176	0.73937	0.697786	Negative	0.016	Bahia
T. cruzi-negative 267	0.418766	0.667752	0.383704	0.508812	Negative	0	Bahia
T. cruzi-negative 268	0.47	0.47	0.41	0.38	Negative	0	Bahia
T. cruzi-negative 269	0.34	0.34	0.32	0.38	Negative	0	Bahia
T. cruzi-negative 270	0.35	0.35	0.31	0.38	Negative	0	Bahia
T. cruzi-negative 271	0.27	0.24	0.29	0.38	Negative	0	Bahia
T. cruzi-negative 272	0.5793	0.698987	0.253093	0.139733	Negative	0	Bahia
T. cruzi-negative 273	0.343481	0.726909	0.390328	0.430426	Negative	0	Bahia
T. cruzi-negative 274	0.434177	0.399912	0.247984	0.37932	Negative	0	Bahia
T. cruzi-negative 275	0.172059	0.331912	0.265347	0.226883	Negative	0	Bahia
T. cruzi-negative 276	0.362489	0.515329	0.347812	0.40537	Negative	0	Bahia
T. cruzi-negative 277	2.39331	0.498853	0.315211	0.386894	Negative	0.016	Bahia
T. cruzi-negative 278	0.38	0.4	0.35	0.37	Negative	0	Bahia
T. cruzi-negative 279	0.45	0.4	0.3	0.37	Negative	0	Bahia
T. cruzi-negative 280	0.51	0.21	0.27	0.37	Negative	0	Bahia
T. cruzi-negative 281	0.28	0.16	0.19	0.37	Negative	0	Bahia
T. cruzi-negative 282	0.401163	0.651016	0.328689	0.483438	Negative	0	Bahia
T. cruzi-negative 283	0.493353	0.402485	0.572061	0.375878	Negative	0	Bahia
T. cruzi-negative 284	0.382814	0.562247	0.33667	0.470062	Negative	0	Bahia
T. cruzi-negative 285	2.27259	0.690665	0.499712	0.520148	Negative	0.016	Bahia
T. cruzi-negative 286	0.262709	0.363178	0.418824	0.398227	Negative	0	Bahia
T. cruzi-negative 287	0.395155	0.445941	0.559682	0.40871	Negative	0	Bahia
T. cruzi-negative 288	0.724307	0.536391	0.17671	0.131121	Negative	0	Bahia
T. cruzi-negative 289	0.26	0.38	0.32	0.36	Negative	0	Bahia
T. cruzi-negative 290	0.27	0.38	0.31	0.36	Negative	0	Bahia
T. cruzi-negative 291	0.34	0.31	0.28	0.36	Negative	0	Bahia
T. cruzi-negative 292	0.29	0.23	0.26	0.36	Negative	0	Bahia
T. cruzi-negative 293	0.23	0.28	0.24	0.36	Negative	0	Bahia
T. cruzi-negative 294	0.386326	0.661384	0.349606	0.421367	Negative	0	Bahia
T. cruzi-negative 295	0.694629	0.47	0.236785	0.245441	Negative	0	Bahia
T. cruzi-negative 296	0.635184	0.53005	0.266601	0.365035	Negative	0	Bahia
T. cruzi-negative 297	1.15687	0.830897	0.464282	0.565864	Negative	0.016	Bahia
T. cruzi-negative 298	0.307441	0.860454	0.272921	0.560728	Negative	0	Bahia
T. cruzi-negative 299	0.639442	0.59901	0.409692	0.554732	Negative	0	Bahia
T. cruzi-negative 300	0.418104	0.573145	0.319268	0.511703	Negative	0	Bahia
T. cruzi-negative 301	0.44	0.25	0.37	0.35	Negative	0	Bahia
T. cruzi-negative 302	0.32	0.36	0.26	0.35	Negative	0	Bahia
T. cruzi-negative 303	0.29	0.28	0.25	0.35	Negative	0	Bahia
T. cruzi-negative 304	0.24	0.42	0.2	0.35	Negative	0	Bahia
T. cruzi-negative 305	0.809969	0.675402	0.205014	0.249493	Negative	0	Bahia
T. cruzi-negative 306	0.28	0.31	0.3	0.34	Negative	0	Bahia
T. cruzi-negative 307	0.48	0.23	0.23	0.34	Negative	0	Bahia
T. cruzi-negative 308	0.61954	0.609887	0.151593	0.18178	Negative	0	Bahia
T. cruzi-negative 309	1.51492	0.614532	0.183271	0.245103	Negative	0.016	Bahia
T. cruzi-negative 310	0.441198	0.555485	0.379328	0.407745	Negative	0	Bahia
T. cruzi-negative 311	0.447345	0.66087	0.222727	0.169453	Negative	0	Bahia
T. cruzi-negative 312	1.03988	0.253166	0.340522	0.296488	Negative	0.016	Bahia
T. cruzi-negative 313	0.395686	0.290649	0.0785848	0.1372	Negative	0	Bahia
T. cruzi-negative 314	0.914728	0.552381	0.350258	0.456154	Negative	0	Bahia
T. cruzi-negative 315	0.418343	0.508517	0.179335	0.216903	Negative	0	Bahia
T. cruzi-negative 316	0.51822	0.410603	0.350845	0.514492	Negative	0	Bahia
T. cruzi-negative 317	0.443729	0.315253	0.502997	0.369933	Negative	0	Bahia
T. cruzi-negative 318	0.300707	0.3514	0.156748	0.123354	Negative	0	Bahia
T. cruzi-negative 319	0.614382	0.581903	0.455188	0.666917	Negative	0	Bahia
T. cruzi-negative 320	0.45	0.26	0.37	0.33	Negative	0	Bahia
T. cruzi-negative 321	0.56	0.44	0.28	0.33	Negative	0	Bahia
T. cruzi-negative 322	0.37	0.21	0.28	0.33	Negative	0	Bahia
T. cruzi-negative 323	0.42	0.43	0.27	0.33	Negative	0	Bahia
T. cruzi-negative 324	0.25	0.18	0.26	0.33	Negative	0	Bahia
T. cruzi-negative 325	0.37	0.24	0.24	0.33	Negative	0	Bahia
T. cruzi-negative 326	0.23	0.2	0.24	0.33	Negative	0	Bahia
T. cruzi-negative 327	0.51	0.42	0.21	0.33	Negative	0	Bahia
T. cruzi-negative 328	0.56	0.2	0.19	0.33	Negative	0	Bahia
T. cruzi-negative 329	1.04895	0.522922	0.457715	0.759812	Negative	0.016	Bahia
T. cruzi-negative 330	0.732787	0.339964	0.0981724	0.223995	Negative	0	Bahia
T. cruzi-negative 331	0.26	0.3	0.3	0.32	Negative	0	Bahia
T. cruzi-negative 332	0.43	0.41	0.29	0.32	Negative	0	Bahia
T. cruzi-negative 333	0.44	0.28	0.29	0.32	Negative	0	Bahia
T. cruzi-negative 334	0.41	0.26	0.26	0.32	Negative	0	Bahia
T. cruzi-negative 335	0.350564	0.467338	0.412622	0.429678	Negative	0	Bahia
T. cruzi-negative 336	0.19392	0.290447	0.199096	0.3535	Negative	0	Bahia
T. cruzi-negative 337	0.51	0.39	0.31	0.31	Negative	0	Bahia
T. cruzi-negative 338	0.627156	0.66087	0.222727	0.143955	Negative	0	Bahia
T. cruzi-negative 339	1.37737	0.535543	0.34114	0.877824	Negative	0.016	Bahia
T. cruzi-negative 340	0.655816	0.680167	0.2515	0.203901	Negative	0	Bahia
T. cruzi-negative 341	0.347904	0.473412	0.420714	0.358947	Negative	0	Bahia
T. cruzi-negative 342	0.294725	0.253484	0.102577	0.112884	Negative	0	Bahia
T. cruzi-negative 343	0.614793	0.629944	0.40255	0.602086	Negative	0	Bahia
T. cruzi-negative 344	0.26	0.34	0.32	0.3	Negative	0	Bahia
T. cruzi-negative 345	0.27	0.18	0.23	0.3	Negative	0	Bahia
T. cruzi-negative 346	0.362516	0.311257	0.128538	0.130784	Negative	0	Bahia
T. cruzi-negative 347	0.275395	0.453176	0.345211	0.344414	Negative	0	Bahia
T. cruzi-negative 348	0.329039	0.590766	0.323529	0.508033	Negative	0	Bahia
T. cruzi-negative 349	0.530494	0.533413	0.178679	0.0153863	Negative	0	Bahia
T. cruzi-negative 350	0.624014	0.420812	0.32027	0.296162	Negative	0	Bahia
T. cruzi-negative 351	1.53415	0.745961	0.645686	0.517544	Negative	0.016	Bahia
T. cruzi-negative 352	0.48	0.4	0.37	0.29	Negative	0	Bahia
T. cruzi-negative 353	0.28	0.29	0.27	0.29	Negative	0	Bahia
T. cruzi-negative 354	0.357128	0.317523	0.273504	0.293831	Negative	0	Bahia
T. cruzi-negative 355	0.873135	0.389756	0.0997657	0.17283	Negative	0	Bahia
T. cruzi-negative 356	1.20146	0.734426	0.471551	0.282584	Negative	0.016	Bahia
T. cruzi-negative 357	0.417318	0.417385	0.267411	0.35392	Negative	0	Bahia
T. cruzi-negative 358	0.17	0.25	0.27	0.28	Negative	0	Bahia
T. cruzi-negative 359	0.18	0.23	0.24	0.28	Negative	0	Bahia
T. cruzi-negative 360	0.36	0.37	0.22	0.28	Negative	0	Bahia
T. cruzi-negative 361	0.457132	0.431566	0.181396	0.165738	Negative	0	Bahia
T. cruzi-negative 362	0.789294	0.562125	0.601709	0.274157	Negative	0	Bahia
T. cruzi-negative 363	1.01529	0.695057	0.25403	0.201199	Negative	0.016	Bahia
T. cruzi-negative 364	0.23	0.31	0.27	0.27	Negative	0	Bahia
T. cruzi-negative 365	0.18	0.3	0.23	0.27	Negative	0	Bahia
T. cruzi-negative 366	0.15	0.28	0.22	0.27	Negative	0	Bahia
T. cruzi-negative 367	0.17	0.21	0.18	0.27	Negative	0	Bahia
T. cruzi-negative 368	1.81578	0.523156	0.416892	0.269296	Negative	0.016	Bahia
T. cruzi-negative 369	1.33735	0.400686	0.261486	0.263753	Negative	0.016	Bahia
T. cruzi-negative 370	1.73682	0.75	0.464246	0.320247	Negative	0.016	Bahia
T. cruzi-negative 371	0.483063	0.203659	0.277872	0.261834	Negative	0	Bahia
T. cruzi-negative 372	0.241763	0.202973	0.208615	0.260981	Negative	0	Bahia
T. cruzi-negative 373	3.20253	0.577162	0.635391	0.260393	Negative	0.016	Bahia
T. cruzi-negative 374	0.21	0.27	0.76	0.26	Negative	0	Bahia
T. cruzi-negative 375	0.24	0.38	0.23	0.26	Negative	0	Bahia
T. cruzi-negative 376	0.318289	0.395716	0.136598	0.01	Negative	0	Bahia
T. cruzi-negative 377	0.482261	0.515698	0.570116	0.644667	Negative	0	Bahia
T. cruzi-negative 378	1.72035	0.664508	0.346564	0.400215	Negative	0.016	Bahia
T. cruzi-negative 379	0.23	0.26	0.18	0.25	Negative	0	Bahia
T. cruzi-negative 380	0.683886	0.436331	0.162559	0.167764	Negative	0	Bahia
T. cruzi-negative 381	0.562226	0.626525	0.330983	0.563226	Negative	0	Bahia
T. cruzi-negative 382	0.620278	0.763431	0.208107	0.196977	Negative	0	Bahia
T. cruzi-negative 383	0.587072	0.568682	0.655714	0.411969	Negative	0	Bahia
T. cruzi-negative 384	1.19663	0.201463	0.45553	0.406028	Negative	0.016	Bahia
T. cruzi-negative 385	0.2	0.3	0.19	0.24	Negative	0	Bahia
T. cruzi-negative 386	0.595105	0.74242	0.562888	0.636338	Negative	0	Bahia
T. cruzi-negative 387	0.809397	0.574728	0.421284	0.233475	Negative	0	Bahia
T. cruzi-negative 388	0.647272	0.790828	0.202671	0.262327	Negative	0	Bahia
T. cruzi-negative 389	0.2	0.26	0.25	0.23	Negative	0	Bahia
T. cruzi-negative 390	0.18	0.21	0.24	0.23	Negative	0	Bahia
T. cruzi-negative 391	0.2	0.24	0.22	0.23	Negative	0	Bahia
T. cruzi-negative 392	0.21	0.29	0.21	0.23	Negative	0	Bahia
T. cruzi-negative 393	0.32	0.33	0.15	0.23	Negative	0	Bahia
T. cruzi-negative 394	0.334571	0.244711	0.192568	0.229424	Negative	0	Bahia
T. cruzi-negative 395	0.617985	0.499583	0.161809	0.223826	Negative	0	Bahia
T. cruzi-negative 396	0.454982	0.784757	0.613978	0.491763	Negative	0	Bahia
T. cruzi-negative 397	0.430136	0.719473	0.390078	0.510855	Negative	0	Bahia
T. cruzi-negative 398	0.670418	0.473528	0.402365	0.223667	Negative	0	Bahia
T. cruzi-negative 399	0.72703	0.476958	0.461149	0.222814	Negative	0	Bahia
T. cruzi-negative 400	0.884864	0.530365	0.298102	0.384755	Negative	0	Bahia
T. cruzi-negative 401	0.42	0.22	0.17	0.22	Negative	0	Bahia
T. cruzi-negative 402	0.33109	0.240823	0.195946	0.217697	Negative	0	Bahia
T. cruzi-negative 403	0.303929	0.39514	0.304103	0.339195	Negative	0	Bahia
T. cruzi-negative 404	0.361833	0.272384	0.240034	0.213646	Negative	0	Bahia
T. cruzi-negative 405	0.323434	0.266324	0.207095	0.211514	Negative	0	Bahia
T. cruzi-negative 406	0.99243	0.49	0.313636	0.163036	Negative	0	Bahia
T. cruzi-negative 407	0.380278	0.259005	0.2375	0.207036	Negative	0	Bahia
T. cruzi-negative 408	0.289791	0.286678	0.250507	0.206183	Negative	0	Bahia
T. cruzi-negative 409	0.776978	0.331261	0.30232	0.20618	Negative	0	Bahia
T. cruzi-negative 410	0.680779	0.319276	0.271306	0.205899	Negative	0	Bahia
T. cruzi-negative 411	0.613309	0.250763	0.205861	0.204494	Negative	0	Bahia
T. cruzi-negative 412	0.322454	0.504887	0.318485	0.359183	Negative	0	Bahia
T. cruzi-negative 413	0.564477	0.364387	0.355067	0.20309	Negative	0	Bahia
T. cruzi-negative 414	0.497344	0.805018	0.358066	0.584255	Negative	0	Bahia
T. cruzi-negative 415	0.653364	0.295369	0.297635	0.202132	Negative	0	Bahia
T. cruzi-negative 416	0.21	0.25	0.19	0.2	Negative	0	Bahia
T. cruzi-negative 417	0.260557	0.425157	0.157601	0.198507	Negative	0	Bahia
T. cruzi-negative 418	0.348376	0.238422	0.234797	0.196588	Negative	0	Bahia
T. cruzi-negative 419	0.359934	0.29201	0.282625	0.418452	Negative	0	Bahia
T. cruzi-negative 420	0.334687	0.302687	0.231757	0.191684	Negative	0	Bahia
T. cruzi-negative 421	0.40232	0.285992	0.211318	0.191045	Negative	0	Bahia
T. cruzi-negative 422	0.16	0.19	0.22	0.19	Negative	0	Bahia
T. cruzi-negative 423	0.37	0.24	0.19	0.19	Negative	0	Bahia
T. cruzi-negative 424	1.03005	0.90251	0.549758	0.890946	Negative	0.016	Bahia
T. cruzi-negative 425	0.40522	0.300743	0.283277	0.188699	Negative	0	Bahia
T. cruzi-negative 426	0.453712	0.303145	0.263682	0.188486	Negative	0.016	Bahia
T. cruzi-negative 427	0.518415	0.738795	0.410115	0.588024	Negative	0	Bahia
T. cruzi-negative 428	0.39297	0.010432	0.128913	0.0961668	Negative	0	Bahia
T. cruzi-negative 429	1.43455	0.272696	0.242002	0.181742	Negative	0.016	Bahia
T. cruzi-negative 430	0.466937	0.329674	0.299662	0.1742	Negative	0	Bahia
T. cruzi-negative 431	0.326798	0.241967	0.176014	0.173987	Negative	0	Bahia
T. cruzi-negative 432	0.549181	0.432531	0.357349	0.521707	Negative	0	Bahia
T. cruzi-negative 433	0.434339	0.174843	0.155068	0.173134	Negative	0	Bahia
T. cruzi-negative 434	0.936025	0.48	0.297235	0.253715	Negative	0	Bahia
T. cruzi-negative 435	0.307309	0.195312	0.241554	0.171002	Negative	0	Bahia
T. cruzi-negative 436	0.417517	0.250429	0.208446	0.171002	Negative	0	Bahia
T. cruzi-negative 437	0.204988	0.163293	0.166216	0.16887	Negative	0	Bahia
T. cruzi-negative 438	0.380742	0.255803	0.256757	0.168657	Negative	0	Bahia
T. cruzi-negative 439	0.203248	0.13665	0.124493	0.166098	Negative	0	Bahia
T. cruzi-negative 440	0.638293	0.536391	0.195642	0.3346	Negative	0	Bahia
T. cruzi-negative 441	0.227842	0.181475	0.149662	0.164819	Negative	0	Bahia
T. cruzi-negative 442	1.03781	0.568195	0.200703	0.157801	Negative	0.016	Bahia
T. cruzi-negative 443	0.140255	0.139051	0.153209	0.163539	Negative	0	Bahia
T. cruzi-negative 444	0.389559	0.33825	0.25473	0.162473	Negative	0	Bahia
T. cruzi-negative 445	0.264733	0.165466	0.169595	0.159701	Negative	0	Bahia
T. cruzi-negative 446	0.291647	0.27753	0.202534	0.159062	Negative	0	Bahia
T. cruzi-negative 447	0.274942	0.195426	0.190878	0.157143	Negative	0	Bahia
T. cruzi-negative 448	0.195128	0.165809	0.139189	0.156716	Negative	0	Bahia
T. cruzi-negative 449	0.875757	0.56	0.321134	0.230581	Negative	0	Bahia
T. cruzi-negative 450	0.535151	0.19474	0.169932	0.154158	Negative	0	Bahia
T. cruzi-negative 451	0.252552	0.165809	0.144257	0.154158	Negative	0	Bahia
T. cruzi-negative 452	0.226798	0.193939	0.197128	0.151599	Negative	0	Bahia
T. cruzi-negative 453	0.396993	0.371697	0.414712	0.309441	Negative	0	Bahia
T. cruzi-negative 454	0.431671	0.228588	0.225845	0.150959	Negative	0	Bahia
T. cruzi-negative 455	0.244084	0.192567	0.170101	0.150959	Negative	0	Bahia
T. cruzi-negative 456	1.67888	0.450864	0.124977	0.559524	Negative	0.016	Bahia
T. cruzi-negative 457	0.363341	0.284963	0.252027	0.149254	Negative	0	Bahia
T. cruzi-negative 458	0.197216	0.155403	0.157095	0.146269	Negative	0	Bahia
T. cruzi-negative 459	0.514153	0.198742	0.172804	0.145629	Negative	0	Bahia
T. cruzi-negative 460	0.259049	0.195769	0.171284	0.142431	Negative	0	Bahia
T. cruzi-negative 461	0.138167	0.139623	0.136318	0.141578	Negative	0	Bahia
T. cruzi-negative 462	0.23051	0.167867	0.160135	0.140938	Negative	0	Bahia
T. cruzi-negative 463	0.230974	0.170269	0.173142	0.138806	Negative	0	Bahia
T. cruzi-negative 464	0.254408	0.176329	0.163851	0.138806	Negative	0	Bahia
T. cruzi-negative 465	0.275406	0.189137	0.162162	0.137527	Negative	0	Bahia
T. cruzi-negative 466	0.383991	0.273642	0.23277	0.135821	Negative	0	Bahia
T. cruzi-negative 467	0.250116	0.158605	0.139189	0.135821	Negative	0	Bahia
T. cruzi-negative 468	0.204524	0.153345	0.161993	0.135181	Negative	0	Bahia
T. cruzi-negative 469	0.2058	0.159062	0.134628	0.134755	Negative	0	Bahia
T. cruzi-negative 470	0.14536	0.153459	0.16098	0.134328	Negative	0	Bahia
T. cruzi-negative 471	2.42343	0.186392	0.193074	0.132836	Negative	0.016	Bahia
T. cruzi-negative 472	0.215313	0.201601	0.173986	0.132196	Negative	0	Bahia
T. cruzi-negative 473	0.215777	0.202173	0.189527	0.13049	Negative	0	Bahia
T. cruzi-negative 474	0.404982	0.603916	0.320102	0.423377	Negative	0	Bahia
T. cruzi-negative 475	0.172158	0.141681	0.141554	0.127505	Negative	0	Bahia
T. cruzi-negative 476	0.219606	0.175071	0.153885	0.1258	Negative	0	Bahia
T. cruzi-negative 477	1.59648	0.223388	0.773243	0.565265	Negative	0.016	Bahia
T. cruzi-negative 478	0.183643	0.152201	0.159122	0.125373	Negative	0	Bahia
T. cruzi-negative 479	0.18109	0.146141	0.132939	0.125373	Negative	0	Bahia
T. cruzi-negative 480	0.400036	0.352472	0.146907	0.0786052	Negative	0	Bahia
T. cruzi-negative 481	0.161833	0.143739	0.143074	0.124733	Negative	0	Bahia
T. cruzi-negative 482	1.31924	0.83	0.774649	0.465299	Negative	0.016	Bahia
T. cruzi-negative 483	0.360114	0.58	0.378397	0.243921	Negative	0	Bahia
T. cruzi-negative 484	0.12355	0.126244	0.141723	0.121962	Negative	0	Bahia
T. cruzi-negative 485	0.190835	0.137221	0.157601	0.120043	Negative	0	Bahia
T. cruzi-negative 486	0.267053	0.142253	0.147635	0.116205	Negative	0	Bahia
T. cruzi-negative 487	0.128306	0.119154	0.124662	0.115991	Negative	0	Bahia
T. cruzi-negative 488	0.135731	0.111607	0.12027	0.115352	Negative	0	Bahia
T. cruzi-negative 489	1.08756	0.450864	0.124977	0.550912	Negative	0.016	Bahia
T. cruzi-negative 490	0.113689	0.118582	0.123649	0.112793	Negative	0	Bahia
T. cruzi-negative 491	0.118561	0.129331	0.139696	0.109808	Negative	0	Bahia
T. cruzi-negative 492	0.0767981	0.0786735	0.0920608	0.108316	Negative	0	Bahia
T. cruzi-negative 493	0.141763	0.108176	0.0983108	0.107676	Negative	0	Bahia
T. cruzi-negative 494	0.142923	0.130703	0.127196	0.105544	Negative	0	Bahia
T. cruzi-negative 495	1.51887	0.224013	0.681209	0.605454	Negative	0.016	Bahia
T. cruzi-negative 496	0.340139	0.110234	0.152027	0.101279	Negative	0	Bahia
T. cruzi-negative 497	0.543634	0.45	0.256279	0.397416	Negative	0	Bahia
T. cruzi-negative 498	0.130858	0.107719	0.105574	0.0955224	Negative	0	Bahia
T. cruzi-negative 499	1.19748	0.73	0.488238	0.463441	Negative	0.016	Bahia
T. cruzi-negative 500	0.4207	0.7	0.106607	0.330716	Negative	0	Bahia
T. cruzi-negative 501	1.48715	0.768089	0.526778	0.432751	Negative	0.016	Bahia
T. cruzi-negative 502	1.85331	0.826086	0.398528	0.540588	Negative	0.016	Bahia
T. cruzi-negative 503	0.516133	0.58264	0.354915	0.459925	Negative	0	Bahia
T. cruzi-negative 504	0.78776	0.769926	0.569694	1.001	Negative	0.05	Maranhão
T. cruzi-negative 505	0.976868	1.15679	0.761369	0.982793	Negative	0.309	Maranhão
T. cruzi-negative 506	0.961693	1.15194	0.994183	0.965483	Negative	0.309	Maranhão
T. cruzi-negative 507	0.813256	1.31362	0.717608	0.94462	Negative	0.309	Maranhão
T. cruzi-negative 508	0.922716	1.11927	0.748804	0.926401	Negative	0.309	Maranhão
T. cruzi-negative 509	0.885943	1.17389	0.770856	0.902618	Negative	0.309	Maranhão
T. cruzi-negative 510	0.861486	0.99098	0.6217	0.866607	Negative	0	Maranhão
T. cruzi-negative 511	0.795826	1.06533	0.645531	0.846403	Negative	0.309	Maranhão
T. cruzi-negative 512	0.817197	0.941583	0.674999	0.82751	Negative	0	Maranhão
T. cruzi-negative 513	0.832583	1.09867	0.669496	0.817989	Negative	0.309	Maranhão
T. cruzi-negative 514	0.868944	1.03347	0.696009	0.813223	Negative	0.309	Maranhão
T. cruzi-negative 515	0.856983	1.01814	0.693033	0.80512	Negative	0.309	Maranhão
T. cruzi-negative 516	0.99	0.98273	0.678753	0.802823	Negative	0	Maranhão
T. cruzi-negative 517	0.876495	1.03274	0.727812	0.800583	Negative	0.309	Maranhão
T. cruzi-negative 518	0.90578	0.954085	0.647243	0.800252	Negative	0	Maranhão
T. cruzi-negative 519	0.495027	1.3864	0.380372	0.792883	Negative	0.309	Maranhão
T. cruzi-negative 520	0.260652	0.243235	0.697713	0.7901	Negative	0	Maranhão
T. cruzi-negative 521	0.318812	0.283174	0.641831	0.7901	Negative	0	Maranhão
T. cruzi-negative 522	0.21961	0.218293	0.606813	0.7901	Negative	0	Maranhão
T. cruzi-negative 523	0.370553	0.216456	0.519116	0.7901	Negative	0	Maranhão
T. cruzi-negative 524	0.32387	0.172233	0.447739	0.7901	Negative	0	Maranhão
T. cruzi-negative 525	0.165729	0.272309	0.419849	0.7901	Negative	0	Maranhão
T. cruzi-negative 526	0.298583	0.217527	0.413032	0.7901	Negative	0	Maranhão
T. cruzi-negative 527	0.407511	0.186923	0.405388	0.7901	Negative	0	Maranhão
T. cruzi-negative 528	0.562734	0.324031	0.354877	0.7901	Negative	0	Maranhão
T. cruzi-negative 529	0.351685	0.290672	0.31831	0.7901	Negative	0	Maranhão
T. cruzi-negative 530	0.290608	0.318828	0.3086	0.7901	Negative	0	Maranhão
T. cruzi-negative 531	0.202687	0.279348	0.302919	0.7901	Negative	0	Maranhão
T. cruzi-negative 532	0.310059	0.382944	0.286599	0.7901	Negative	0	Maranhão
T. cruzi-negative 533	0.230308	0.302608	0.271311	0.7901	Negative	0	Maranhão
T. cruzi-negative 534	0.23556	0.161215	0.263667	0.7901	Negative	0	Maranhão
T. cruzi-negative 535	0.207161	0.156931	0.252305	0.7901	Negative	0	Maranhão
T. cruzi-negative 536	0.1313	0.134895	0.2459	0.7901	Negative	0	Maranhão
T. cruzi-negative 537	0.708036	0.187841	0.235777	0.7901	Negative	0	Maranhão
T. cruzi-negative 538	0.255011	0.194574	0.231232	0.7901	Negative	0	Maranhão
T. cruzi-negative 539	0.2696	0.210948	0.230406	0.7901	Negative	0	Maranhão
T. cruzi-negative 540	0.209884	0.467872	0.225861	0.7901	Negative	0	Maranhão
T. cruzi-negative 541	0.172926	0.152799	0.223589	0.7901	Negative	0	Maranhão
T. cruzi-negative 542	0.248203	0.20299	0.196732	0.7901	Negative	0	Maranhão
T. cruzi-negative 543	0.26143	0.202378	0.194459	0.7901	Negative	0	Maranhão
T. cruzi-negative 544	0.345072	0.292355	0.176073	0.7901	Negative	0	Maranhão
T. cruzi-negative 545	0.215525	0.192432	0.176073	0.7901	Negative	0	Maranhão
T. cruzi-negative 546	0.196462	0.203143	0.172458	0.7901	Negative	0	Maranhão
T. cruzi-negative 547	0.102123	0.153105	0.168016	0.7901	Negative	0	Maranhão
T. cruzi-negative 548	0.206577	0.225638	0.158409	0.7901	Negative	0	Maranhão
T. cruzi-negative 549	0.18557	0.100465	0.158203	0.7901	Negative	0	Maranhão
T. cruzi-negative 550	0.405955	0.249509	0.156034	0.7901	Negative	0	Maranhão
T. cruzi-negative 551	0.175649	0.161674	0.154691	0.7901	Negative	0	Maranhão
T. cruzi-negative 552	0.213385	0.153105	0.147563	0.7901	Negative	0	Maranhão
T. cruzi-negative 553	0.132856	0.107811	0.146014	0.7901	Negative	0	Maranhão
T. cruzi-negative 554	0.148417	0.186923	0.138887	0.7901	Negative	0	Maranhão
T. cruzi-negative 555	0.04513	0.0361962	0.136511	0.7901	Negative	0	Maranhão
T. cruzi-negative 556	0.274463	0.202531	0.132379	0.7901	Negative	0	Maranhão
T. cruzi-negative 557	0.084422	0.161062	0.130313	0.7901	Negative	0	Maranhão
T. cruzi-negative 558	0.212607	0.127856	0.1299	0.7901	Negative	0	Maranhão
T. cruzi-negative 559	0.202298	0.154329	0.126388	0.7901	Negative	0	Maranhão
T. cruzi-negative 560	0.0988161	0.122042	0.126078	0.7901	Negative	0	Maranhão
T. cruzi-negative 561	0.12741	0.0989353	0.122876	0.7901	Negative	0	Maranhão
T. cruzi-negative 562	0.174677	0.163358	0.117814	0.7901	Negative	0	Maranhão
T. cruzi-negative 563	0.400508	0.219517	0.116575	0.7901	Negative	0	Maranhão
T. cruzi-negative 564	0.0990106	0.106433	0.114096	0.7901	Negative	0	Maranhão
T. cruzi-negative 565	0.195684	0.102455	0.110067	0.7901	Negative	0	Maranhão
T. cruzi-negative 566	0.170592	0.166724	0.109964	0.7901	Negative	0	Maranhão
T. cruzi-negative 567	0.199769	0.122807	0.106349	0.7901	Negative	0	Maranhão
T. cruzi-negative 568	0.14939	0.142394	0.105109	0.7901	Negative	0	Maranhão
T. cruzi-negative 569	0.104457	0.0801135	0.0969488	0.7901	Negative	0	Maranhão
T. cruzi-negative 570	0.173315	0.153105	0.0961224	0.7901	Negative	0	Maranhão
T. cruzi-negative 571	0.149973	0.100772	0.0949862	0.7901	Negative	0	Maranhão
T. cruzi-negative 572	0.162811	0.225485	0.0948829	0.7901	Negative	0	Maranhão
T. cruzi-negative 573	0.160672	0.161215	0.0929203	0.7901	Negative	0	Maranhão
T. cruzi-negative 574	0.615253	0.206357	0.0880654	0.7901	Negative	0	Maranhão
T. cruzi-negative 575	0.102901	0.126632	0.0876522	0.7901	Negative	0	Maranhão
T. cruzi-negative 576	0.116517	0.162746	0.0722613	0.7901	Negative	0	Maranhão
T. cruzi-negative 577	0.131105	0.124796	0.0722613	0.7901	Negative	0	Maranhão
T. cruzi-negative 578	0.122741	0.0782773	0.0720547	0.7901	Negative	0	Maranhão
T. cruzi-negative 579	0.0939532	0.115003	0.0715382	0.7901	Negative	0	Maranhão
T. cruzi-negative 580	0.11924	0.0857754	0.0631713	0.7901	Negative	0	Maranhão
T. cruzi-negative 581	0.200936	0.101384	0.0624482	0.7901	Negative	0	Maranhão
T. cruzi-negative 582	0.107958	0.101231	0.0608988	0.7901	Negative	0	Maranhão
T. cruzi-negative 583	0.0340427	0.0671066	0.033319	0.7901	Negative	0	Maranhão
T. cruzi-negative 584	0.0488258	0.0675657	0.0273279	0.7901	Negative	0	Maranhão
T. cruzi-negative 585	0.0690553	0.062975	0.0149128	0.7901	Negative	0	Maranhão
T. cruzi-negative 586	0.00856125	0.00726214	0.00531338	0.7901	Negative	0	Maranhão
T. cruzi-negative 587	0.979583	1.0152	0.727779	0.788738	Negative	0.309	Maranhão
T. cruzi-negative 588	0.917039	0.939031	1.00337	0.782568	Negative	0.019	Maranhão
T. cruzi-negative 589	1.18991	0.959151	0.672141	0.781648	Negative	0.016	Maranhão
T. cruzi-negative 590	0.965125	1.05241	0.759017	0.77686	Negative	0.309	Maranhão
T. cruzi-negative 591	1.00989	0.914114	0.752998	0.773122	Negative	0.016	Maranhão
T. cruzi-negative 592	0.994937	0.786331	0.540753	0.757078	Negative	0	Maranhão
T. cruzi-negative 593	1.15471	0.911951	0.73363	0.747809	Negative	0.016	Maranhão
T. cruzi-negative 594	0.790284	0.940792	0.653999	0.743415	Negative	0	Maranhão
T. cruzi-negative 595	0.809017	0.975025	0.598295	0.743234	Negative	0	Maranhão
T. cruzi-negative 596	0.915099	1.04886	0.757793	0.742243	Negative	0.309	Maranhão
T. cruzi-negative 597	1.69914	0.90581	0.609504	0.737164	Negative	0.016	Maranhão
T. cruzi-negative 598	0.870631	0.989353	0.59295	0.735361	Negative	0	Maranhão
T. cruzi-negative 599	0.955992	1.48603	0.758147	0.730765	Negative	0.309	Maranhão
T. cruzi-negative 600	2.07723	0.941714	0.568591	0.729814	Negative	0.016	Maranhão
T. cruzi-negative 601	0.953306	1.17007	0.673686	0.729207	Negative	0.309	Maranhão
T. cruzi-negative 602	0.865394	0.803166	0.61649	0.725543	Negative	0	Maranhão
T. cruzi-negative 603	0.716529	0.909345	0.644226	0.724482	Negative	0	Maranhão
T. cruzi-negative 604	0.274159	0.470832	0.248128	0.721996	Negative	0	Maranhão
T. cruzi-negative 605	0.365745	0.564034	0.334013	0.711026	Negative	0	Maranhão
T. cruzi-negative 606	1.44333	0.762824	0.564066	0.699807	Negative	0.016	Maranhão
T. cruzi-negative 607	0.920729	1.05494	0.643708	0.698627	Negative	0.309	Maranhão
T. cruzi-negative 608	0.894832	0.970687	0.628822	0.6917	Negative	0	Maranhão
T. cruzi-negative 609	1.05136	0.829887	0.627196	0.683145	Negative	0.016	Maranhão
T. cruzi-negative 610	0.915873	1.0124	0.646533	0.679771	Negative	0.309	Maranhão
T. cruzi-negative 611	0.744611	0.764893	0.545175	0.675314	Negative	0	Maranhão
T. cruzi-negative 612	0.927297	0.837719	0.632017	0.675147	Negative	0	Maranhão
T. cruzi-negative 613	0.800492	0.669179	0.537004	0.673286	Negative	0	Maranhão
T. cruzi-negative 614	0.899521	0.819638	0.587182	0.669156	Negative	0	Maranhão
T. cruzi-negative 615	0.724134	0.978656	0.642619	0.654437	Negative	0	Maranhão
T. cruzi-negative 616	0.73563	0.879471	0.541664	0.654189	Negative	0	Maranhão
T. cruzi-negative 617	0.790871	0.978484	0.53011	0.652305	Negative	0	Maranhão
T. cruzi-negative 618	0.922028	0.97145	0.674824	0.651955	Negative	0	Maranhão
T. cruzi-negative 619	0.918455	0.862485	0.602534	0.645628	Negative	0	Maranhão
T. cruzi-negative 620	0.673899	0.97359	0.565727	0.644244	Negative	0	Maranhão
T. cruzi-negative 621	0.569308	0.684127	0.455259	0.640737	Negative	0	Maranhão
T. cruzi-negative 622	0.887399	0.750815	0.598734	0.638393	Negative	0	Maranhão
T. cruzi-negative 623	0.874659	0.762697	0.604687	0.637854	Negative	0	Maranhão
T. cruzi-negative 624	0.894406	0.840985	0.669696	0.635668	Negative	0	Maranhão
T. cruzi-negative 625	0.787111	0.838046	0.588508	0.634672	Negative	0	Maranhão
T. cruzi-negative 626	0.728991	0.734757	0.463646	0.630949	Negative	0	Maranhão
T. cruzi-negative 627	1.39549	0.972405	0.492339	0.630286	Negative	0.016	Maranhão
T. cruzi-negative 628	0.400696	0.39197	0.296717	0.622519	Negative	0	Maranhão
T. cruzi-negative 629	0.877639	0.946383	0.61182	0.620417	Negative	0	Maranhão
T. cruzi-negative 630	0.72409	0.904278	0.469953	0.606475	Negative	0	Maranhão
T. cruzi-negative 631	0.825208	0.786189	0.571019	0.605217	Negative	0	Maranhão
T. cruzi-negative 632	0.265839	0.574507	0.144218	0.604073	Negative	0	Maranhão
T. cruzi-negative 633	0.770107	0.664428	0.386498	0.597668	Negative	0	Maranhão
T. cruzi-negative 634	0.693106	0.758059	0.6064	0.59601	Negative	0	Maranhão
T. cruzi-negative 635	0.850621	1.04071	0.611322	0.592144	Negative	0.309	Maranhão
T. cruzi-negative 636	0.574419	1.36978	0.55	0.591309	Negative	0.309	Maranhão
T. cruzi-negative 637	1.09541	0.868774	0.48344	0.583999	Negative	0.016	Maranhão
T. cruzi-negative 638	0.623394	0.715837	0.44082	0.582756	Negative	0	Maranhão
T. cruzi-negative 639	0.742444	0.540301	0.499796	0.579886	Negative	0	Maranhão
T. cruzi-negative 640	1.39036	0.664335	0.556046	0.57784	Negative	0.016	Maranhão
T. cruzi-negative 641	0.39879	1.81564	0.320877	0.577834	Negative	0.309	Maranhão
T. cruzi-negative 642	0.189036	0.673202	0.151699	0.574932	Negative	0	Maranhão
T. cruzi-negative 643	0.797108	0.923613	0.554622	0.570202	Negative	0	Maranhão
T. cruzi-negative 644	0.914869	1.30516	0.677041	0.569429	Negative	0.309	Maranhão
T. cruzi-negative 645	0.681592	0.677575	0.503731	0.569029	Negative	0	Maranhão
T. cruzi-negative 646	0.809962	0.920924	0.639648	0.562298	Negative	0	Maranhão
T. cruzi-negative 647	0.874849	0.978195	0.593623	0.560753	Negative	0	Maranhão
T. cruzi-negative 648	0.622899	0.628609	0.480614	0.559645	Negative	0	Maranhão
T. cruzi-negative 649	2.08485	0.801272	0.620383	0.559053	Negative	0.016	Maranhão
T. cruzi-negative 650	0.769435	0.773109	0.483112	0.553208	Negative	0	Maranhão
T. cruzi-negative 651	0.744407	0.669748	0.4924	0.550418	Negative	0	Maranhão
T. cruzi-negative 652	0.942987	1.01834	0.579311	0.548226	Negative	0.309	Maranhão
T. cruzi-negative 653	0.337545	0.695462	0.250505	0.548108	Negative	0	Maranhão
T. cruzi-negative 654	0.617588	0.59025	0.496993	0.544292	Negative	0	Maranhão
T. cruzi-negative 655	0.687529	0.684516	0.659918	0.543565	Negative	0	Maranhão
T. cruzi-negative 656	0.64225	0.594217	0.450455	0.541364	Negative	0	Maranhão
T. cruzi-negative 657	0.644033	0.62519	0.465265	0.540407	Negative	0	Maranhão
T. cruzi-negative 658	0.715803	0.77563	0.49608	0.539121	Negative	0	Maranhão
T. cruzi-negative 659	0.718319	1.07591	0.565261	0.538018	Negative	0.309	Maranhão
T. cruzi-negative 660	0.737837	0.740095	0.512628	0.535749	Negative	0	Maranhão
T. cruzi-negative 661	0.664251	0.690667	0.451009	0.534033	Negative	0	Maranhão
T. cruzi-negative 662	0.703443	0.697759	0.440832	0.531799	Negative	0	Maranhão
T. cruzi-negative 663	0.496289	0.753846	0.355563	0.530408	Negative	0	Maranhão
T. cruzi-negative 664	0.642528	0.753654	0.46807	0.528853	Negative	0	Maranhão
T. cruzi-negative 665	0.63367	0.618954	0.448673	0.528033	Negative	0	Maranhão
T. cruzi-negative 666	0.405657	0.406219	0.297603	0.526714	Negative	0	Maranhão
T. cruzi-negative 667	0.722852	0.64986	0.420386	0.522803	Negative	0	Maranhão
T. cruzi-negative 668	0.366783	0.494759	0.176915	0.519531	Negative	0	Maranhão
T. cruzi-negative 669	0.691286	0.788702	0.545416	0.518898	Negative	0	Maranhão
T. cruzi-negative 670	0.417525	0.574911	0.389445	0.518555	Negative	0	Maranhão
T. cruzi-negative 671	0.479404	0.531374	0.37046	0.516221	Negative	0	Maranhão
T. cruzi-negative 672	0.488099	0.663308	0.630535	0.514796	Negative	0	Maranhão
T. cruzi-negative 673	0.703786	0.806587	0.516674	0.511645	Negative	0	Maranhão
T. cruzi-negative 674	0.66063	0.766991	0.400224	0.508499	Negative	0	Maranhão
T. cruzi-negative 675	0.562119	0.481794	0.40334	0.50799	Negative	0	Maranhão
T. cruzi-negative 676	0.887632	0.62563	0.437044	0.504605	Negative	0	Maranhão
T. cruzi-negative 677	0.680455	0.780053	0.463161	0.503702	Negative	0	Maranhão
T. cruzi-negative 678	0.671429	0.73268	0.446355	0.503055	Negative	0	Maranhão
T. cruzi-negative 679	0.657357	0.640842	0.41711	0.502906	Negative	0	Maranhão
T. cruzi-negative 680	0.671437	0.632566	0.482448	0.500692	Negative	0	Maranhão
T. cruzi-negative 681	2.21367	0.744868	0.480808	0.500355	Negative	0.016	Maranhão
T. cruzi-negative 682	0.917209	0.509327	0.496454	0.499255	Negative	0	Maranhão
T. cruzi-negative 683	0.476134	0.697577	0.306359	0.498131	Negative	0	Maranhão
T. cruzi-negative 684	0.164038	0.591667	0.232046	0.495201	Negative	0	Maranhão
T. cruzi-negative 685	0.657918	0.738955	0.535254	0.494944	Negative	0	Maranhão
T. cruzi-negative 686	0.616937	0.587054	0.470061	0.49485	Negative	0	Maranhão
T. cruzi-negative 687	0.574848	0.675753	0.392458	0.493836	Negative	0	Maranhão
T. cruzi-negative 688	0.569252	0.591308	0.390117	0.492185	Negative	0	Maranhão
T. cruzi-negative 689	0.588779	0.548739	0.391307	0.489894	Negative	0	Maranhão
T. cruzi-negative 690	0.72571	0.858999	0.483886	0.489571	Negative	0	Maranhão
T. cruzi-negative 691	0.698468	0.621647	0.361286	0.489337	Negative	0	Maranhão
T. cruzi-negative 692	0.575953	0.638282	0.461399	0.48417	Negative	0	Maranhão
T. cruzi-negative 693	0.791807	0.588609	0.451327	0.480126	Negative	0	Maranhão
T. cruzi-negative 694	0.723965	0.698555	0.482429	0.479384	Negative	0	Maranhão
T. cruzi-negative 695	0.6973	0.787609	0.445331	0.476858	Negative	0	Maranhão
T. cruzi-negative 696	0.651788	0.549017	0.483485	0.471905	Negative	0	Maranhão
T. cruzi-negative 697	0.711002	0.61662	0.43842	0.469317	Negative	0	Maranhão
T. cruzi-negative 698	0.718689	0.768601	0.535527	0.468635	Negative	0	Maranhão
T. cruzi-negative 699	0.597307	0.602081	0.535702	0.465324	Negative	0	Maranhão
T. cruzi-negative 700	0.642047	0.646218	0.4576	0.464784	Negative	0	Maranhão
T. cruzi-negative 701	0.519643	0.574853	0.398879	0.464306	Negative	0	Maranhão
T. cruzi-negative 702	0.56991	0.506753	0.457211	0.462052	Negative	0	Maranhão
T. cruzi-negative 703	1.35763	0.523255	0.329958	0.461803	Negative	0.016	Maranhão
T. cruzi-negative 704	0.607418	0.702637	0.384785	0.446509	Negative	0	Maranhão
T. cruzi-negative 705	0.903415	0.99256	0.568685	0.443909	Negative	0	Maranhão
T. cruzi-negative 706	0.52921	0.678163	0.411828	0.440511	Negative	0	Maranhão
T. cruzi-negative 707	0.51526	0.454269	0.716049	0.440021	Negative	0	Maranhão
T. cruzi-negative 708	0.728852	0.474788	0.406554	0.439772	Negative	0	Maranhão
T. cruzi-negative 709	0.354455	0.302791	0.232575	0.439288	Negative	0	Maranhão
T. cruzi-negative 710	0.512671	0.381834	0.410831	0.439024	Negative	0	Maranhão
T. cruzi-negative 711	0.539296	0.667792	0.336179	0.43878	Negative	0	Maranhão
T. cruzi-negative 712	0.652381	0.722173	0.447524	0.437491	Negative	0	Maranhão
T. cruzi-negative 713	0.629528	0.73267	0.370946	0.435621	Negative	0	Maranhão
T. cruzi-negative 714	0.487238	0.541418	0.532192	0.430952	Negative	0	Maranhão
T. cruzi-negative 715	0.452567	0.281364	0.30887	0.430655	Negative	0	Maranhão
T. cruzi-negative 716	0.76025	0.903135	1.125	0.427848	Negative	0.019	Maranhão
T. cruzi-negative 717	0.456149	0.601492	0.379622	0.427119	Negative	0	Maranhão
T. cruzi-negative 718	0.541881	0.555736	0.382598	0.423649	Negative	0	Maranhão
T. cruzi-negative 719	0.200096	0.143425	0.117361	0.418384	Negative	0	Maranhão
T. cruzi-negative 720	0.647257	0.476004	0.379976	0.416946	Negative	0	Maranhão
T. cruzi-negative 721	0.438911	0.504119	0.349179	0.416939	Negative	0	Maranhão
T. cruzi-negative 722	0.490455	0.488905	0.372757	0.416753	Negative	0	Maranhão
T. cruzi-negative 723	0.683788	0.544916	0.556762	0.413417	Negative	0	Maranhão
T. cruzi-negative 724	0.650416	0.739411	0.571737	0.412467	Negative	0	Maranhão
T. cruzi-negative 725	0.690656	0.867048	0.50314	0.411334	Negative	0	Maranhão
T. cruzi-negative 726	0.754526	0.976564	0.610716	0.410901	Negative	0	Maranhão
T. cruzi-negative 727	0.179276	0.5424	0.165085	0.409192	Negative	0	Maranhão
T. cruzi-negative 728	0.922165	1.08136	0.661707	0.408188	Negative	0.309	Maranhão
T. cruzi-negative 729	0.397137	0.367989	0.49877	0.406613	Negative	0	Maranhão
T. cruzi-negative 730	0.473012	0.356716	0.334069	0.405583	Negative	0	Maranhão
T. cruzi-negative 731	1.32189	0.533934	0.478168	0.404449	Negative	0.016	Maranhão
T. cruzi-negative 732	0.60998	0.624378	0.634067	0.403226	Negative	0	Maranhão
T. cruzi-negative 733	0.571204	0.574861	0.320887	0.403199	Negative	0	Maranhão
T. cruzi-negative 734	1.01206	0.509234	0.351492	0.402936	Negative	0.016	Maranhão
T. cruzi-negative 735	0.457963	0.49085	0.308203	0.40265	Negative	0	Maranhão
T. cruzi-negative 736	0.485942	0.554609	0.372887	0.39785	Negative	0	Maranhão
T. cruzi-negative 737	0.577128	0.517536	0.412903	0.397691	Negative	0	Maranhão
T. cruzi-negative 738	0.493177	0.606322	0.420924	0.397664	Negative	0	Maranhão
T. cruzi-negative 739	0.513859	0.538736	0.424541	0.396082	Negative	0	Maranhão
T. cruzi-negative 740	0.603841	0.58422	0.385042	0.392887	Negative	0	Maranhão
T. cruzi-negative 741	0.785486	0.510882	0.469172	0.392153	Negative	0	Maranhão
T. cruzi-negative 742	0.636197	0.643566	0.384096	0.391987	Negative	0	Maranhão
T. cruzi-negative 743	0.944237	1.0369	0.523655	0.391977	Negative	0.309	Maranhão
T. cruzi-negative 744	0.45629	0.578183	0.438397	0.391553	Negative	0	Maranhão
T. cruzi-negative 745	0.515885	0.519888	0.35392	0.387796	Negative	0	Maranhão
T. cruzi-negative 746	0.550107	0.570868	0.362002	0.385077	Negative	0	Maranhão
T. cruzi-negative 747	0.37581	0.452866	0.355617	0.385052	Negative	0	Maranhão
T. cruzi-negative 748	0.350535	0.492835	0.251721	0.383427	Negative	0	Maranhão
T. cruzi-negative 749	0.629709	0.63366	0.470896	0.382495	Negative	0	Maranhão
T. cruzi-negative 750	0.528348	0.528385	0.342762	0.380683	Negative	0	Maranhão
T. cruzi-negative 751	0.309795	0.521644	0.281891	0.380027	Negative	0	Maranhão
T. cruzi-negative 752	0.418147	0.437461	0.31723	0.378577	Negative	0	Maranhão
T. cruzi-negative 753	0.534335	0.508495	0.347597	0.376834	Negative	0	Maranhão
T. cruzi-negative 754	0.536158	0.526013	0.235631	0.37614	Negative	0	Maranhão
T. cruzi-negative 755	0.459904	0.480486	0.3231	0.373989	Negative	0	Maranhão
T. cruzi-negative 756	0.431699	0.516741	0.489649	0.373724	Negative	0	Maranhão
T. cruzi-negative 757	0.76208	0.519234	0.320989	0.373222	Negative	0	Maranhão
T. cruzi-negative 758	0.690314	0.858939	0.536341	0.372155	Negative	0	Maranhão
T. cruzi-negative 759	0.52584	0.437088	0.31554	0.370348	Negative	0	Maranhão
T. cruzi-negative 760	0.441965	0.415614	0.370988	0.370339	Negative	0	Maranhão
T. cruzi-negative 761	0.523465	0.494753	0.380374	0.369928	Negative	0	Maranhão
T. cruzi-negative 762	0.49525	0.529412	0.34801	0.369107	Negative	0	Maranhão
T. cruzi-negative 763	0.477754	0.502582	0.403617	0.368835	Negative	0	Maranhão
T. cruzi-negative 764	0.674218	0.701034	0.430157	0.367496	Negative	0	Maranhão
T. cruzi-negative 765	0.502197	0.54983	0.423241	0.366004	Negative	0	Maranhão
T. cruzi-negative 766	0.448373	0.463252	0.355035	0.364819	Negative	0	Maranhão
T. cruzi-negative 767	0.444776	0.518878	0.362604	0.364234	Negative	0	Maranhão
T. cruzi-negative 768	0.909821	0.434752	0.369417	0.362149	Negative	0	Maranhão
T. cruzi-negative 769	0.807849	0.901396	0.513791	0.361324	Negative	0	Maranhão
T. cruzi-negative 770	0.405224	0.418262	0.343238	0.359896	Negative	0	Maranhão
T. cruzi-negative 771	0.492964	0.746928	0.432109	0.359418	Negative	0	Maranhão
T. cruzi-negative 772	0.465672	0.593678	0.531441	0.357117	Negative	0	Maranhão
T. cruzi-negative 773	0.403593	0.465091	0.305426	0.356537	Negative	0	Maranhão
T. cruzi-negative 774	0.368986	0.34099	0.308444	0.356137	Negative	0	Maranhão
T. cruzi-negative 775	0.594763	0.411179	0.312614	0.354707	Negative	0	Maranhão
T. cruzi-negative 776	0.514046	0.520075	0.274789	0.351953	Negative	0	Maranhão
T. cruzi-negative 777	0.501224	0.265792	0.481795	0.351223	Negative	0	Maranhão
T. cruzi-negative 778	0.427829	0.446186	0.302776	0.349682	Negative	0	Maranhão
T. cruzi-negative 779	0.495556	0.4845	0.344089	0.349303	Negative	0	Maranhão
T. cruzi-negative 780	0.333822	0.619403	0.153035	0.34924	Negative	0	Maranhão
T. cruzi-negative 781	0.338884	0.41768	0.423834	0.348273	Negative	0	Maranhão
T. cruzi-negative 782	0.570291	0.587801	0.461046	0.347484	Negative	0	Maranhão
T. cruzi-negative 783	0.378979	0.5949	0.429095	0.344708	Negative	0	Maranhão
T. cruzi-negative 784	0.617484	0.537934	0.297941	0.34353	Negative	0	Maranhão
T. cruzi-negative 785	1.02802	0.444001	0.346848	0.343174	Negative	0.016	Maranhão
T. cruzi-negative 786	0.41784	0.494404	0.319311	0.342847	Negative	0	Maranhão
T. cruzi-negative 787	0.497599	0.506069	0.3231	0.340446	Negative	0	Maranhão
T. cruzi-negative 788	0.395648	0.44183	0.277925	0.338773	Negative	0	Maranhão
T. cruzi-negative 789	0.498723	0.481979	0.31339	0.338285	Negative	0	Maranhão
T. cruzi-negative 790	0.612395	0.987641	0.460505	0.33784	Negative	0	Maranhão
T. cruzi-negative 791	0.39466	0.301859	0.253967	0.336397	Negative	0	Maranhão
T. cruzi-negative 792	0.324645	0.335851	0.35865	0.336306	Negative	0	Maranhão
T. cruzi-negative 793	0.46984	0.334665	0.351821	0.33536	Negative	0	Maranhão
T. cruzi-negative 794	0.513859	0.49537	0.409349	0.334831	Negative	0	Maranhão
T. cruzi-negative 795	0.367547	0.232174	0.29058	0.334809	Negative	0	Maranhão
T. cruzi-negative 796	0.509111	0.339559	0.343765	0.332567	Negative	0	Maranhão
T. cruzi-negative 797	0.300212	0.353423	0.348078	0.331554	Negative	0	Maranhão
T. cruzi-negative 798	0.27918	0.220771	1.18089	0.330978	Negative	0.019	Maranhão
T. cruzi-negative 799	0.237637	0.226457	0.330899	0.328558	Negative	0	Maranhão
T. cruzi-negative 800	0.418124	0.578607	0.618206	0.327113	Negative	0	Maranhão
T. cruzi-negative 801	0.814988	0.349128	0.301053	0.32701	Negative	0	Maranhão
T. cruzi-negative 802	0.416609	0.424972	0.304812	0.323351	Negative	0	Maranhão
T. cruzi-negative 803	0.424645	0.395183	0.323919	0.322843	Negative	0	Maranhão
T. cruzi-negative 804	0.411993	0.426704	0.302051	0.322106	Negative	0	Maranhão
T. cruzi-negative 805	0.663245	0.376171	0.325039	0.321396	Negative	0	Maranhão
T. cruzi-negative 806	0.428951	0.438189	0.281122	0.321269	Negative	0	Maranhão
T. cruzi-negative 807	0.461942	0.396547	0.363719	0.320608	Negative	0	Maranhão
T. cruzi-negative 808	0.356711	0.234292	0.286801	0.317643	Negative	0	Maranhão
T. cruzi-negative 809	0.374865	0.437461	0.311444	0.316531	Negative	0	Maranhão
T. cruzi-negative 810	0.439375	0.738736	0.514079	0.315708	Negative	0	Maranhão
T. cruzi-negative 811	0.501068	0.445946	0.379177	0.314111	Negative	0	Maranhão
T. cruzi-negative 812	0.376488	0.43745	0.205811	0.313649	Negative	0	Maranhão
T. cruzi-negative 813	0.453511	0.471009	0.272971	0.312603	Negative	0	Maranhão
T. cruzi-negative 814	0.506539	0.543455	0.339955	0.312185	Negative	0	Maranhão
T. cruzi-negative 815	0.186455	0.244078	0.237126	0.311193	Negative	0	Maranhão
T. cruzi-negative 816	0.981134	0.98061	0.580268	0.307821	Negative	0	Maranhão
T. cruzi-negative 817	0.44172	0.393184	0.300121	0.304742	Negative	0	Maranhão
T. cruzi-negative 818	0.583993	0.371571	0.259103	0.30467	Negative	0	Maranhão
T. cruzi-negative 819	0.431441	0.280227	0.347529	0.303895	Negative	0	Maranhão
T. cruzi-negative 820	0.324645	0.426086	0.259762	0.303397	Negative	0	Maranhão
T. cruzi-negative 821	0.677608	0.982644	0.438115	0.30282	Negative	0	Maranhão
T. cruzi-negative 822	0.505465	0.472456	0.479192	0.300349	Negative	0	Maranhão
T. cruzi-negative 823	0.747157	0.778689	0.458053	0.299517	Negative	0	Maranhão
T. cruzi-negative 824	0.521939	0.666294	0.573705	0.299387	Negative	0	Maranhão
T. cruzi-negative 825	0.589108	0.776866	0.869097	0.29832	Negative	0	Maranhão
T. cruzi-negative 826	0.422004	0.42521	0.2962	0.297559	Negative	0	Maranhão
T. cruzi-negative 827	1.40023	0.466867	0.385702	0.297256	Negative	0.016	Maranhão
T. cruzi-negative 828	0.229823	0.175653	0.169257	0.293923	Negative	0	Maranhão
T. cruzi-negative 829	0.875824	0.310945	0.297045	0.292322	Negative	0	Maranhão
T. cruzi-negative 830	0.469404	0.49085	0.268637	0.29212	Negative	0	Maranhão
T. cruzi-negative 831	0.279702	0.439309	0.178166	0.291004	Negative	0	Maranhão
T. cruzi-negative 832	1.66676	0.410572	0.29987	0.289789	Negative	0.016	Maranhão
T. cruzi-negative 833	0.305874	0.354639	0.318787	0.289186	Negative	0	Maranhão
T. cruzi-negative 834	0.264349	0.195826	0.210862	0.288934	Negative	0	Maranhão
T. cruzi-negative 835	0.772865	0.299757	0.435125	0.287441	Negative	0	Maranhão
T. cruzi-negative 836	0.424235	0.367662	0.250221	0.28629	Negative	0	Maranhão
T. cruzi-negative 837	0.367946	0.422262	0.295659	0.284939	Negative	0	Maranhão
T. cruzi-negative 838	0.471652	0.395425	0.306454	0.283612	Negative	0	Maranhão
T. cruzi-negative 839	0.477942	0.353024	0.315085	0.282728	Negative	0	Maranhão
T. cruzi-negative 840	0.396506	0.299902	0.454617	0.280949	Negative	0	Maranhão
T. cruzi-negative 841	0.485419	0.599881	0.249522	0.278816	Negative	0	Maranhão
T. cruzi-negative 842	0.48854	0.343798	0.447603	0.278	Negative	0	Maranhão
T. cruzi-negative 843	0.374558	0.309595	0.296489	0.277984	Negative	0	Maranhão
T. cruzi-negative 844	0.38081	0.484951	0.392098	0.277894	Negative	0	Maranhão
T. cruzi-negative 845	0.414357	0.517809	0.366444	0.277678	Negative	0	Maranhão
T. cruzi-negative 846	0.611376	0.299262	0.38072	0.27697	Negative	0	Maranhão
T. cruzi-negative 847	0.351993	0.342959	0.24922	0.276279	Negative	0	Maranhão
T. cruzi-negative 848	0.383221	0.36972	0.35865	0.272233	Negative	0	Maranhão
T. cruzi-negative 849	0.270719	0.249337	0.208139	0.272226	Negative	0	Maranhão
T. cruzi-negative 850	0.747917	0.776736	0.424875	0.270879	Negative	0	Maranhão
T. cruzi-negative 851	0.528108	0.3826	0.329154	0.27056	Negative	0	Maranhão
T. cruzi-negative 852	0.418455	0.313602	0.248505	0.270497	Negative	0	Maranhão
T. cruzi-negative 853	0.383369	0.419145	0.449527	0.270489	Negative	0	Maranhão
T. cruzi-negative 854	0.387987	0.351167	0.30199	0.269944	Negative	0	Maranhão
T. cruzi-negative 855	0.271894	0.301982	0.226571	0.26949	Negative	0	Maranhão
T. cruzi-negative 856	0.416063	0.438646	0.305843	0.268404	Negative	0	Maranhão
T. cruzi-negative 857	0.396159	0.351541	0.24041	0.268061	Negative	0	Maranhão
T. cruzi-negative 858	0.433327	0.486296	0.388687	0.267087	Negative	0	Maranhão
T. cruzi-negative 859	0.306171	0.610238	0.225572	0.267066	Negative	0	Maranhão
T. cruzi-negative 860	0.288939	0.272676	0.21744	0.266668	Negative	0	Maranhão
T. cruzi-negative 861	0.317088	0.278476	0.333923	0.263795	Negative	0	Maranhão
T. cruzi-negative 862	0.328269	0.302282	0.243848	0.261789	Negative	0	Maranhão
T. cruzi-negative 863	0.66704	0.362303	0.3477	0.260764	Negative	0	Maranhão
T. cruzi-negative 864	0.427424	0.409404	0.206629	0.26	Negative	0	Maranhão
T. cruzi-negative 865	0.348963	0.342857	0.217551	0.258787	Negative	0	Maranhão
T. cruzi-negative 866	0.448711	0.457405	0.226463	0.257895	Negative	0	Maranhão
T. cruzi-negative 867	0.48472	0.588589	0.299909	0.257778	Negative	0	Maranhão
T. cruzi-negative 868	0.422056	0.29679	0.290386	0.257024	Negative	0	Maranhão
T. cruzi-negative 869	0.47507	0.303537	0.293954	0.256857	Negative	0	Maranhão
T. cruzi-negative 870	0.248075	0.827916	0.194864	0.256805	Negative	0	Maranhão
T. cruzi-negative 871	0.415891	0.696361	0.279324	0.255967	Negative	0	Maranhão
T. cruzi-negative 872	0.854067	0.371776	0.265571	0.255207	Negative	0	Maranhão
T. cruzi-negative 873	0.789217	0.270149	0.288357	0.254999	Negative	0	Maranhão
T. cruzi-negative 874	0.25992	0.193947	0.212371	0.254781	Negative	0	Maranhão
T. cruzi-negative 875	0.255525	0.364376	0.208742	0.253401	Negative	0	Maranhão
T. cruzi-negative 876	0.439531	0.233255	0.190301	0.253285	Negative	0	Maranhão
T. cruzi-negative 877	0.330159	0.261356	0.437811	0.252839	Negative	0	Maranhão
T. cruzi-negative 878	0.37899	0.314308	0.215221	0.252778	Negative	0	Maranhão
T. cruzi-negative 879	0.385427	0.46062	0.290297	0.252222	Negative	0	Maranhão
T. cruzi-negative 880	0.302455	0.326184	0.21658	0.251964	Negative	0	Maranhão
T. cruzi-negative 881	0.327881	0.2026	0.198684	0.249794	Negative	0	Maranhão
T. cruzi-negative 882	0.267033	0.251986	0.156493	0.249514	Negative	0	Maranhão
T. cruzi-negative 883	0.353447	0.407658	0.434168	0.249425	Negative	0	Maranhão
T. cruzi-negative 884	0.331788	0.244544	0.224643	0.248406	Negative	0	Maranhão
T. cruzi-negative 885	0.15025	0.147433	0.137842	0.246553	Negative	0	Maranhão
T. cruzi-negative 886	0.512762	0.406592	0.288752	0.246468	Negative	0	Maranhão
T. cruzi-negative 887	0.474272	0.502096	0.246866	0.245975	Negative	0	Maranhão
T. cruzi-negative 888	0.203809	0.241789	0.273333	0.245227	Negative	0	Maranhão
T. cruzi-negative 889	0.240188	0.211688	0.339691	0.243652	Negative	0	Maranhão
T. cruzi-negative 890	0.422246	0.44301	0.459655	0.241661	Negative	0	Maranhão
T. cruzi-negative 891	0.440903	0.364519	0.25392	0.241423	Negative	0	Maranhão
T. cruzi-negative 892	0.384222	0.37854	0.261046	0.241373	Negative	0	Maranhão
T. cruzi-negative 893	0.289875	0.252354	0.2079	0.241351	Negative	0	Maranhão
T. cruzi-negative 894	0.369905	0.333427	0.246321	0.240725	Negative	0	Maranhão
T. cruzi-negative 895	0.277072	0.222625	0.172337	0.24057	Negative	0	Maranhão
T. cruzi-negative 896	0.323677	1.04411	0.300079	0.239669	Negative	0.309	Maranhão
T. cruzi-negative 897	0.271247	0.214961	0.323406	0.238575	Negative	0	Maranhão
T. cruzi-negative 898	0.337539	0.431219	0.467536	0.238203	Negative	0	Maranhão
T. cruzi-negative 899	0.167623	1.10871	0.235941	0.237403	Negative	0.309	Maranhão
T. cruzi-negative 900	0.223864	0.269811	0.517439	0.237401	Negative	0	Maranhão
T. cruzi-negative 901	0.435828	0.338349	0.424487	0.236889	Negative	0	Maranhão
T. cruzi-negative 902	0.25384	0.249483	0.213654	0.236175	Negative	0	Maranhão
T. cruzi-negative 903	2.38658	0.24005	0.280677	0.235708	Negative	0.016	Maranhão
T. cruzi-negative 904	0.344917	0.734012	0.191678	0.235211	Negative	0	Maranhão
T. cruzi-negative 905	0.332196	0.43081	0.284307	0.235119	Negative	0	Maranhão
T. cruzi-negative 906	0.382897	0.396751	0.534129	0.234744	Negative	0	Maranhão
T. cruzi-negative 907	0.254315	0.157988	0.2143	0.234111	Negative	0	Maranhão
T. cruzi-negative 908	0.370865	0.280424	0.288817	0.233136	Negative	0	Maranhão
T. cruzi-negative 909	0.343276	0.165699	0.214045	0.232172	Negative	0	Maranhão
T. cruzi-negative 910	0.346614	0.293277	0.200121	0.231939	Negative	0	Maranhão
T. cruzi-negative 911	0.405296	0.323646	0.362933	0.230759	Negative	0	Maranhão
T. cruzi-negative 912	0.373276	0.327264	0.220627	0.229707	Negative	0	Maranhão
T. cruzi-negative 913	1.84118	0.381517	0.196988	0.228389	Negative	0.016	Maranhão
T. cruzi-negative 914	0.576546	0.432804	0.383984	0.228111	Negative	0	Maranhão
T. cruzi-negative 915	0.325292	0.247841	0.309719	0.228104	Negative	0	Maranhão
T. cruzi-negative 916	0.246309	0.161307	0.184679	0.227764	Negative	0	Maranhão
T. cruzi-negative 917	0.20213	0.54146	0.332669	0.227751	Negative	0	Maranhão
T. cruzi-negative 918	0.414542	0.425536	0.346502	0.227687	Negative	0	Maranhão
T. cruzi-negative 919	0.65189	0.682486	0.309672	0.22694	Negative	0	Maranhão
T. cruzi-negative 920	0.260026	0.392208	0.206269	0.226507	Negative	0	Maranhão
T. cruzi-negative 921	0.307686	0.286389	0.229194	0.226242	Negative	0	Maranhão
T. cruzi-negative 922	0.144824	0.206716	1.35018	0.22594	Negative	0.019	Maranhão
T. cruzi-negative 923	0.409224	0.356473	0.209298	0.22513	Negative	0	Maranhão
T. cruzi-negative 924	0.273346	0.245514	0.169521	0.224639	Negative	0	Maranhão
T. cruzi-negative 925	0.339498	0.338574	0.340498	0.224261	Negative	0	Maranhão
T. cruzi-negative 926	0.458678	0.398599	0.24807	0.223919	Negative	0	Maranhão
T. cruzi-negative 927	0.610968	0.280424	0.351951	0.223647	Negative	0	Maranhão
T. cruzi-negative 928	1.15644	0.250508	0.18355	0.223274	Negative	0.016	Maranhão
T. cruzi-negative 929	0.321279	0.290943	0.208323	0.223152	Negative	0	Maranhão
T. cruzi-negative 930	0.356684	0.194442	0.234954	0.222868	Negative	0	Maranhão
T. cruzi-negative 931	0.489602	0.22529	0.249211	0.222686	Negative	0	Maranhão
T. cruzi-negative 932	0.177443	0.21276	0.253899	0.222425	Negative	0	Maranhão
T. cruzi-negative 933	0.248096	0.358709	0.228414	0.221349	Negative	0	Maranhão
T. cruzi-negative 934	0.400414	0.320805	0.160515	0.221215	Negative	0	Maranhão
T. cruzi-negative 935	0.143266	0.209544	0.261983	0.221123	Negative	0	Maranhão
T. cruzi-negative 936	0.453255	0.504975	0.481119	0.220874	Negative	0	Maranhão
T. cruzi-negative 937	0.352476	0.247347	0.370455	0.21863	Negative	0	Maranhão
T. cruzi-negative 938	0.347226	0.374323	0.231242	0.217782	Negative	0	Maranhão
T. cruzi-negative 939	0.513869	0.654559	0.370554	0.21725	Negative	0	Maranhão
T. cruzi-negative 940	0.337118	0.22968	0.122189	0.215862	Negative	0	Maranhão
T. cruzi-negative 941	0.480814	0.271757	0.211574	0.215196	Negative	0	Maranhão
T. cruzi-negative 942	0.246819	0.247181	0.207617	0.215132	Negative	0	Maranhão
T. cruzi-negative 943	0.507599	0.276632	0.400875	0.213547	Negative	0	Maranhão
T. cruzi-negative 944	0.224835	0.315547	0.914833	0.213543	Negative	0	Maranhão
T. cruzi-negative 945	0.338583	0.296995	0.448657	0.211531	Negative	0	Maranhão
T. cruzi-negative 946	0.278107	0.203827	0.235103	0.211356	Negative	0	Maranhão
T. cruzi-negative 947	0.30412	0.463658	0.27096	0.210773	Negative	0	Maranhão
T. cruzi-negative 948	0.252941	0.28732	0.362832	0.210574	Negative	0	Maranhão
T. cruzi-negative 949	0.590035	0.599881	0.352619	0.209598	Negative	0	Maranhão
T. cruzi-negative 950	1.91855	0.197872	0.216207	0.209011	Negative	0.016	Maranhão
T. cruzi-negative 951	0.25073	0.1968	0.155172	0.208881	Negative	0	Maranhão
T. cruzi-negative 952	0.261123	0.397596	0.236283	0.208519	Negative	0	Maranhão
T. cruzi-negative 953	0.318763	0.257871	0.19974	0.208377	Negative	0	Maranhão
T. cruzi-negative 954	0.442092	0.44851	0.281703	0.208333	Negative	0	Maranhão
T. cruzi-negative 955	0.325973	0.25116	0.459058	0.207778	Negative	0	Maranhão
T. cruzi-negative 956	0.253771	0.179856	0.164809	0.206414	Negative	0	Maranhão
T. cruzi-negative 957	0.391687	0.203005	0.352239	0.206165	Negative	0	Maranhão
T. cruzi-negative 958	0.257978	0.18307	0.192012	0.206164	Negative	0	Maranhão
T. cruzi-negative 959	0.326455	0.245289	0.202861	0.20556	Negative	0	Maranhão
T. cruzi-negative 960	0.426763	0.209222	0.220286	0.205337	Negative	0	Maranhão
T. cruzi-negative 961	0.195297	0.827861	0.246944	0.204745	Negative	0	Maranhão
T. cruzi-negative 962	0.34115	0.245863	0.352491	0.204419	Negative	0	Maranhão
T. cruzi-negative 963	0.525514	0.444771	0.350334	0.203556	Negative	0	Maranhão
T. cruzi-negative 964	0.291095	0.324662	0.205174	0.202571	Negative	0	Maranhão
T. cruzi-negative 965	0.335039	0.314782	0.234446	0.201977	Negative	0	Maranhão
T. cruzi-negative 966	0.16044	0.135342	0.221866	0.200286	Negative	0	Maranhão
T. cruzi-negative 967	0.430169	0.317786	0.586797	0.20008	Negative	0	Maranhão
T. cruzi-negative 968	0.203459	0.334842	0.36172	0.200026	Negative	0	Maranhão
T. cruzi-negative 969	0.258625	0.158348	0.276015	0.199682	Negative	0	Maranhão
T. cruzi-negative 970	0.454742	0.20433	0.19492	0.198685	Negative	0	Maranhão
T. cruzi-negative 971	0.465942	0.362251	0.206567	0.198443	Negative	0	Maranhão
T. cruzi-negative 972	0.349564	0.208533	0.22794	0.198435	Negative	0	Maranhão
T. cruzi-negative 973	0.304256	0.193947	0.324775	0.198186	Negative	0	Maranhão
T. cruzi-negative 974	0.23622	0.207198	0.155025	0.197804	Negative	0	Maranhão
T. cruzi-negative 975	1.92945	0.243159	0.200455	0.197547	Negative	0.016	Maranhão
T. cruzi-negative 976	0.268088	0.298931	0.212799	0.197232	Negative	0	Maranhão
T. cruzi-negative 977	0.251921	0.228839	0.255111	0.19664	Negative	0	Maranhão
T. cruzi-negative 978	0.327583	0.277535	0.220351	0.196145	Negative	0	Maranhão
T. cruzi-negative 979	0.282729	0.316296	0.292154	0.196082	Negative	0	Maranhão
T. cruzi-negative 980	0.220114	0.148212	0.211173	0.195942	Negative	0	Maranhão
T. cruzi-negative 981	0.164181	0.851493	0.49837	0.195415	Negative	0	Maranhão
T. cruzi-negative 982	0.243636	0.301492	0.202721	0.195352	Negative	0	Maranhão
T. cruzi-negative 983	0.483868	0.1759	0.167033	0.195194	Negative	0	Maranhão
T. cruzi-negative 984	0.137122	0.131962	0.0944086	0.194737	Negative	0	Maranhão
T. cruzi-negative 985	0.671924	0.244235	0.224975	0.194434	Negative	0	Maranhão
T. cruzi-negative 986	0.211076	0.193355	0.215118	0.194	Negative	0	Maranhão
T. cruzi-negative 987	0.402968	0.190955	0.221522	0.193996	Negative	0	Maranhão
T. cruzi-negative 988	0.38556	0.421691	0.454353	0.193556	Negative	0	Maranhão
T. cruzi-negative 989	0.367378	0.195149	0.184071	0.193477	Negative	0	Maranhão
T. cruzi-negative 990	0.307816	0.221636	0.189788	0.192701	Negative	0	Maranhão
T. cruzi-negative 991	0.226352	0.172875	0.448765	0.192439	Negative	0	Maranhão
T. cruzi-negative 992	0.235356	0.281172	0.19233	0.19219	Negative	0	Maranhão
T. cruzi-negative 993	0.209581	0.177029	0.484396	0.191952	Negative	0	Maranhão
T. cruzi-negative 994	0.319079	0.365568	0.235249	0.190462	Negative	0	Maranhão
T. cruzi-negative 995	0.186456	0.114857	0.254	0.190389	Negative	0	Maranhão
T. cruzi-negative 996	0.29392	0.285414	0.326049	0.190259	Negative	0	Maranhão
T. cruzi-negative 997	0.257982	0.437932	0.29142	0.19	Negative	0	Maranhão
T. cruzi-negative 998	0.193087	0.141298	0.19347	0.189868	Negative	0	Maranhão
T. cruzi-negative 999	0.200146	0.237771	0.156418	0.189317	Negative	0	Maranhão
T. cruzi-negative 1000	0.207915	0.681095	0.337816	0.18915	Negative	0	Maranhão
T. cruzi-negative 1001	0.278455	0.273714	0.211769	0.188881	Negative	0	Maranhão
T. cruzi-negative 1002	0.240179	0.196667	0.215622	0.187466	Negative	0	Maranhão
T. cruzi-negative 1003	0.149897	0.210497	0.518753	0.187264	Negative	0	Maranhão
T. cruzi-negative 1004	0.283891	0.412111	0.169701	0.18725	Negative	0	Maranhão
T. cruzi-negative 1005	0.266069	0.32794	0.147016	0.187216	Negative	0	Maranhão
T. cruzi-negative 1006	0.312864	0.284061	0.25537	0.18688	Negative	0	Maranhão
T. cruzi-negative 1007	2.3103	0.241791	0.335895	0.186617	Negative	0.016	Maranhão
T. cruzi-negative 1008	0.280595	0.211306	0.295613	0.186222	Negative	0	Maranhão
T. cruzi-negative 1009	0.309292	0.352612	0.84583	0.186084	Negative	0	Maranhão
T. cruzi-negative 1010	0.113339	0.309949	0.275625	0.185311	Negative	0	Maranhão
T. cruzi-negative 1011	0.285079	0.282566	0.171531	0.184332	Negative	0	Maranhão
T. cruzi-negative 1012	0.254161	0.272711	0.228766	0.183826	Negative	0	Maranhão
T. cruzi-negative 1013	0.260567	0.179114	0.214595	0.183477	Negative	0	Maranhão
T. cruzi-negative 1014	0.280609	0.266072	0.167816	0.183247	Negative	0	Maranhão
T. cruzi-negative 1015	0.224301	0.247899	0.0970094	0.182876	Negative	0	Maranhão
T. cruzi-negative 1016	0.268056	0.228198	0.16918	0.182706	Negative	0	Maranhão
T. cruzi-negative 1017	0.314612	0.233997	0.181747	0.181981	Negative	0	Maranhão
T. cruzi-negative 1018	0.226274	0.258263	0.169843	0.18145	Negative	0	Maranhão
T. cruzi-negative 1019	0.256684	0.199881	0.219557	0.179986	Negative	0	Maranhão
T. cruzi-negative 1020	0.2055	0.202994	0.44155	0.179841	Negative	0	Maranhão
T. cruzi-negative 1021	0.150255	0.162828	0.0991462	0.179399	Negative	0	Maranhão
T. cruzi-negative 1022	0.352405	0.233744	0.276998	0.178556	Negative	0	Maranhão
T. cruzi-negative 1023	0.247134	0.161193	0.490458	0.178444	Negative	0	Maranhão
T. cruzi-negative 1024	1.04273	0.246144	0.258076	0.178352	Negative	0.016	Maranhão
T. cruzi-negative 1025	1.38314	0.188557	0.217061	0.175686	Negative	0.016	Maranhão
T. cruzi-negative 1026	0.58417	0.419776	0.402744	0.175287	Negative	0	Maranhão
T. cruzi-negative 1027	0.152736	0.227248	0.197273	0.17509	Negative	0	Maranhão
T. cruzi-negative 1028	0.418605	0.315514	0.334229	0.173843	Negative	0	Maranhão
T. cruzi-negative 1029	0.17747	0.252271	0.180412	0.173796	Negative	0	Maranhão
T. cruzi-negative 1030	0.344711	0.228327	0.173472	0.173239	Negative	0	Maranhão
T. cruzi-negative 1031	0.342988	0.201741	0.387802	0.172354	Negative	0	Maranhão
T. cruzi-negative 1032	0.11776	0.134271	0.194481	0.172288	Negative	0	Maranhão
T. cruzi-negative 1033	0.26651	0.179508	0.137505	0.171775	Negative	0	Maranhão
T. cruzi-negative 1034	0.305988	0.218728	0.4199	0.171471	Negative	0	Maranhão
T. cruzi-negative 1035	1.37027	0.154637	0.283507	0.170355	Negative	0.016	Maranhão
T. cruzi-negative 1036	0.439985	0.185821	0.202587	0.170106	Negative	0	Maranhão
T. cruzi-negative 1037	0.313822	0.27507	0.164837	0.170084	Negative	0	Maranhão
T. cruzi-negative 1038	0.329223	0.251119	0.392149	0.169821	Negative	0	Maranhão
T. cruzi-negative 1039	0.496711	0.367097	0.179519	0.167754	Negative	0	Maranhão
T. cruzi-negative 1040	0.817465	0.163308	0.282939	0.166622	Negative	0	Maranhão
T. cruzi-negative 1041	0.778319	0.229478	0.213801	0.166489	Negative	0	Maranhão
T. cruzi-negative 1042	0.200711	0.265233	0.172172	0.166345	Negative	0	Maranhão
T. cruzi-negative 1043	0.315601	0.401617	0.390791	0.166222	Negative	0	Maranhão
T. cruzi-negative 1044	0.241802	0.204762	0.140712	0.164993	Negative	0	Maranhão
T. cruzi-negative 1045	0.156378	0.445625	0.498948	0.164889	Negative	0	Maranhão
T. cruzi-negative 1046	0.255385	0.185662	0.358721	0.164889	Negative	0	Maranhão
T. cruzi-negative 1047	0.373276	0.366379	0.220019	0.163555	Negative	0	Maranhão
T. cruzi-negative 1048	2.92467	0.264778	0.229446	0.16336	Negative	0.016	Maranhão
T. cruzi-negative 1049	0.367332	0.246157	0.419801	0.162736	Negative	0	Maranhão
T. cruzi-negative 1050	0.770073	0.182882	0.127937	0.162629	Negative	0	Maranhão
T. cruzi-negative 1051	0.503238	0.184652	0.265823	0.162	Negative	0	Maranhão
T. cruzi-negative 1052	0.132601	0.143169	0.115076	0.16116	Negative	0	Maranhão
T. cruzi-negative 1053	0.392441	0.422955	0.221231	0.161011	Negative	0	Maranhão
T. cruzi-negative 1054	0.388462	0.154876	0.383143	0.160698	Negative	0	Maranhão
T. cruzi-negative 1055	1.54453	0.154941	0.228237	0.158926	Negative	0.016	Maranhão
T. cruzi-negative 1056	1.98079	0.158687	0.265317	0.158758	Negative	0.016	Maranhão
T. cruzi-negative 1057	0.248489	0.518693	0.283184	0.158742	Negative	0	Maranhão
T. cruzi-negative 1058	0.330147	0.189837	0.191028	0.158562	Negative	0	Maranhão
T. cruzi-negative 1059	0.233536	0.263555	0.128589	0.158111	Negative	0	Maranhão
T. cruzi-negative 1060	0.27507	0.218076	0.150846	0.157524	Negative	0	Maranhão
T. cruzi-negative 1061	0.41459	0.31324	0.228313	0.157111	Negative	0	Maranhão
T. cruzi-negative 1062	0.399402	0.212736	0.222123	0.157049	Negative	0	Maranhão
T. cruzi-negative 1063	0.39934	0.243657	0.464819	0.156891	Negative	0	Maranhão
T. cruzi-negative 1064	0.16265	0.198706	0.300079	0.156791	Negative	0	Maranhão
T. cruzi-negative 1065	0.869197	0.218134	0.220019	0.156121	Negative	0	Maranhão
T. cruzi-negative 1066	0.336515	0.256823	0.276896	0.155444	Negative	0	Maranhão
T. cruzi-negative 1067	0.864426	0.210794	0.171631	0.153526	Negative	0	Maranhão
T. cruzi-negative 1068	0.232088	0.192711	0.317076	0.15331	Negative	0	Maranhão
T. cruzi-negative 1069	0.274763	0.219101	0.144019	0.152483	Negative	0	Maranhão
T. cruzi-negative 1070	0.232161	0.199873	0.111406	0.152222	Negative	0	Maranhão
T. cruzi-negative 1071	0.233831	0.275334	0.245632	0.152085	Negative	0	Maranhão
T. cruzi-negative 1072	0.353628	0.225089	0.646437	0.151778	Negative	0	Maranhão
T. cruzi-negative 1073	0.690422	0.156468	0.258354	0.150893	Negative	0	Maranhão
T. cruzi-negative 1074	0.284197	0.207547	0.217015	0.150381	Negative	0	Maranhão
T. cruzi-negative 1075	0.229335	0.234298	0.133431	0.149205	Negative	0	Maranhão
T. cruzi-negative 1076	0.192572	1.051	0.203706	0.14876	Negative	0.309	Maranhão
T. cruzi-negative 1077	0.148707	0.209425	0.19155	0.148717	Negative	0	Maranhão
T. cruzi-negative 1078	0.193921	0.118973	0.179602	0.148633	Negative	0	Maranhão
T. cruzi-negative 1079	0.803843	0.20597	0.208259	0.148384	Negative	0	Maranhão
T. cruzi-negative 1080	0.192747	0.462879	0.240156	0.148196	Negative	0	Maranhão
T. cruzi-negative 1081	1.84872	0.321741	0.250564	0.147027	Negative	0.016	Maranhão
T. cruzi-negative 1082	0.304015	0.202988	0.125392	0.146095	Negative	0	Maranhão
T. cruzi-negative 1083	0.553745	0.293152	0.143781	0.145514	Negative	0	Maranhão
T. cruzi-negative 1084	0.148839	0.60709	0.243684	0.145028	Negative	0	Maranhão
T. cruzi-negative 1085	0.180199	0.182661	0.188947	0.144848	Negative	0	Maranhão
T. cruzi-negative 1086	1.347	0.263557	0.386308	0.144761	Negative	0.016	Maranhão
T. cruzi-negative 1087	0.20431	0.141536	0.192359	0.143899	Negative	0	Maranhão
T. cruzi-negative 1088	2.40231	0.199511	0.136735	0.143496	Negative	0.016	Maranhão
T. cruzi-negative 1089	0.528835	0.67772	0.262011	0.142921	Negative	0	Maranhão
T. cruzi-negative 1090	2.02968	0.21704	0.247759	0.142895	Negative	0.016	Maranhão
T. cruzi-negative 1091	2.02294	0.214677	0.629313	0.142629	Negative	0.016	Maranhão
T. cruzi-negative 1092	0.352864	0.202223	0.281192	0.141889	Negative	0	Maranhão
T. cruzi-negative 1093	0.151993	0.144357	0.137842	0.141438	Negative	0	Maranhão
T. cruzi-negative 1094	0.308249	0.279048	0.206936	0.141333	Negative	0	Maranhão
T. cruzi-negative 1095	0.442776	0.235376	0.200972	0.141182	Negative	0	Maranhão
T. cruzi-negative 1096	0.174893	0.223956	0.167702	0.141034	Negative	0	Maranhão
T. cruzi-negative 1097	0.264844	0.134985	0.173159	0.140774	Negative	0	Maranhão
T. cruzi-negative 1098	0.24801	0.113546	0.197108	0.140383	Negative	0	Maranhão
T. cruzi-negative 1099	0.109428	0.0942515	0.156081	0.140383	Negative	0	Maranhão
T. cruzi-negative 1100	0.145986	0.12105	0.236922	0.139992	Negative	0	Maranhão
T. cruzi-negative 1101	0.155338	0.124742	0.215297	0.139602	Negative	0	Maranhão
T. cruzi-negative 1102	0.322835	0.207547	0.165373	0.139523	Negative	0	Maranhão
T. cruzi-negative 1103	0.11895	0.0943706	0.328878	0.139471	Negative	0	Maranhão
T. cruzi-negative 1104	0.623745	0.210572	0.236821	0.138496	Negative	0	Maranhão
T. cruzi-negative 1105	0.32666	0.131123	0.141223	0.138325	Negative	0	Maranhão
T. cruzi-negative 1106	0.206187	0.0718676	0.214709	0.137889	Negative	0	Maranhão
T. cruzi-negative 1107	0.911385	0.173507	0.473648	0.137563	Negative	0	Maranhão
T. cruzi-negative 1108	1.07567	0.150092	0.140136	0.137324	Negative	0.016	Maranhão
T. cruzi-negative 1109	1.34935	0.192585	0.213605	0.137016	Negative	0.016	Maranhão
T. cruzi-negative 1110	0.705244	0.691819	0.394036	0.136493	Negative	0	Maranhão
T. cruzi-negative 1111	0.149655	0.166002	0.189446	0.135556	Negative	0	Maranhão
T. cruzi-negative 1112	0.155919	0.296999	0.164898	0.135111	Negative	0	Maranhão
T. cruzi-negative 1113	1.06592	0.169113	0.184677	0.134781	Negative	0.016	Maranhão
T. cruzi-negative 1114	2.10044	0.216287	0.14344	0.133313	Negative	0.016	Maranhão
T. cruzi-negative 1115	0.813074	0.155018	0.152575	0.133004	Negative	0	Maranhão
T. cruzi-negative 1116	0.709429	0.683678	0.512935	0.131709	Negative	0	Maranhão
T. cruzi-negative 1117	0.248967	0.18438	0.196299	0.131556	Negative	0	Maranhão
T. cruzi-negative 1118	0.036141	0.0634035	0.108891	0.131267	Negative	0	Maranhão
T. cruzi-negative 1119	0.209019	0.15377	0.251236	0.130541	Negative	0	Maranhão
T. cruzi-negative 1120	2.07471	0.255348	0.285928	0.130499	Negative	0.016	Maranhão
T. cruzi-negative 1121	0.227775	0.158091	0.13769	0.130486	Negative	0	Maranhão
T. cruzi-negative 1122	0.556836	0.661461	0.265338	0.130444	Negative	0	Maranhão
T. cruzi-negative 1123	2.22599	0.161022	0.0980564	0.129918	Negative	0.016	Maranhão
T. cruzi-negative 1124	0.141956	0.720274	0.152625	0.129778	Negative	0	Maranhão
T. cruzi-negative 1125	0.132723	0.183818	0.568874	0.129704	Negative	0	Maranhão
T. cruzi-negative 1126	0.144626	0.142489	0.257536	0.129444	Negative	0	Maranhão
T. cruzi-negative 1127	0.35532	0.272886	0.273159	0.129166	Negative	0	Maranhão
T. cruzi-negative 1128	0.16197	0.159163	0.371522	0.129053	Negative	0	Maranhão
T. cruzi-negative 1129	0.456912	0.144418	0.151806	0.129	Negative	0	Maranhão
T. cruzi-negative 1130	0.172566	0.20472	0.136283	0.128433	Negative	0	Maranhão
T. cruzi-negative 1131	0.988281	0.223368	0.272595	0.128042	Negative	0	Maranhão
T. cruzi-negative 1132	2.89796	0.167488	0.12206	0.127141	Negative	0.016	Maranhão
T. cruzi-negative 1133	0.148917	0.125904	0.146099	0.126835	Negative	0	Maranhão
T. cruzi-negative 1134	0.60527	0.664452	0.430522	0.126667	Negative	0	Maranhão
T. cruzi-negative 1135	1.67766	0.125338	0.240967	0.1265	Negative	0.016	Maranhão
T. cruzi-negative 1136	0.179661	0.121265	0.0997961	0.126134	Negative	0	Maranhão
T. cruzi-negative 1137	0.245357	0.148953	0.118273	0.125137	Negative	0	Maranhão
T. cruzi-negative 1138	0.133403	0.125933	0.198725	0.125016	Negative	0	Maranhão
T. cruzi-negative 1139	0.506715	0.17051	0.189851	0.124797	Negative	0	Maranhão
T. cruzi-negative 1140	0.639077	0.158281	0.173831	0.124048	Negative	0	Maranhão
T. cruzi-negative 1141	0.182545	0.0824602	0.191348	0.122802	Negative	0	Maranhão
T. cruzi-negative 1142	2.19971	0.0984762	0.1299	0.122512	Negative	0.016	Maranhão
T. cruzi-negative 1143	0.255079	0.267615	0.198753	0.122333	Negative	0	Maranhão
T. cruzi-negative 1144	0.142755	0.218001	0.357476	0.122282	Negative	0	Maranhão
T. cruzi-negative 1145	0.167229	0.173109	0.0870929	0.122176	Negative	0	Maranhão
T. cruzi-negative 1146	0.342794	0.198987	0.210746	0.121927	Negative	0	Maranhão
T. cruzi-negative 1147	0.134558	0.0993431	0.138557	0.121646	Negative	0	Maranhão
T. cruzi-negative 1148	0.126724	0.146394	0.109071	0.121603	Negative	0	Maranhão
T. cruzi-negative 1149	0.319722	0.155486	0.206468	0.121428	Negative	0	Maranhão
T. cruzi-negative 1150	1.001	0.262469	0.247911	0.121278	Negative	0.016	Maranhão
T. cruzi-negative 1151	2.29796	0.191045	0.176788	0.120101	Negative	0.016	Maranhão
T. cruzi-negative 1152	0.186277	0.130611	0.113508	0.119889	Negative	0	Maranhão
T. cruzi-negative 1153	0.0430087	0.106059	0.0326493	0.119	Negative	0	Maranhão
T. cruzi-negative 1154	0.243249	0.174409	0.296441	0.118375	Negative	0	Maranhão
T. cruzi-negative 1155	0.276164	0.226799	0.256133	0.118222	Negative	0	Maranhão
T. cruzi-negative 1156	2.45211	0.124502	0.199204	0.117684	Negative	0.016	Maranhão
T. cruzi-negative 1157	0.130633	0.134194	0.129048	0.117146	Negative	0	Maranhão
T. cruzi-negative 1158	0.0922066	0.196026	0.0593446	0.117	Negative	0	Maranhão
T. cruzi-negative 1159	0.130683	0.107234	0.258648	0.116942	Negative	0	Maranhão
T. cruzi-negative 1160	0.603369	0.164745	0.150149	0.11681	Negative	0	Maranhão
T. cruzi-negative 1161	2.43404	0.120196	0.191244	0.115937	Negative	0.016	Maranhão
T. cruzi-negative 1162	0.4754	0.356193	0.203151	0.115889	Negative	0	Maranhão
T. cruzi-negative 1163	0.273566	0.207566	0.130327	0.115556	Negative	0	Maranhão
T. cruzi-negative 1164	1.20091	0.120574	0.187609	0.115303	Negative	0.016	Maranhão
T. cruzi-negative 1165	0.407715	0.30982	0.215221	0.114333	Negative	0	Maranhão
T. cruzi-negative 1166	0.171657	0.0840484	0.281805	0.114222	Negative	0	Maranhão
T. cruzi-negative 1167	0.14984	0.169893	0.109883	0.113566	Negative	0	Maranhão
T. cruzi-negative 1168	0.273576	0.173305	0.0972139	0.113316	Negative	0	Maranhão
T. cruzi-negative 1169	0.72839	0.638999	0.562126	0.113171	Negative	0	Maranhão
T. cruzi-negative 1170	0.162241	0.144654	0.103184	0.112317	Negative	0	Maranhão
T. cruzi-negative 1171	2.23614	0.164409	0.133333	0.109397	Negative	0.016	Maranhão
T. cruzi-negative 1172	1.61399	0.153234	0.456805	0.107838	Negative	0.016	Maranhão
T. cruzi-negative 1173	0.186047	0.161775	0.105075	0.107575	Negative	0	Maranhão
T. cruzi-negative 1174	1.84786	0.119144	0.189487	0.107571	Negative	0.016	Maranhão
T. cruzi-negative 1175	0.217726	0.177673	0.24408	0.107326	Negative	0	Maranhão
T. cruzi-negative 1176	0.184192	0.140301	0.137606	0.106937	Negative	0	Maranhão
T. cruzi-negative 1177	0.249426	0.20201	0.211436	0.106778	Negative	0	Maranhão
T. cruzi-negative 1178	0.961729	0.200734	0.157413	0.105828	Negative	0	Maranhão
T. cruzi-negative 1179	0.132084	0.105952	0.161114	0.105556	Negative	0	Maranhão
T. cruzi-negative 1180	2.87912	0.129772	0.154616	0.105539	Negative	0.016	Maranhão
T. cruzi-negative 1181	2.38365	0.149169	0.115743	0.104459	Negative	0.016	Maranhão
T. cruzi-negative 1182	0.14924	0.138539	0.147861	0.104455	Negative	0	Maranhão
T. cruzi-negative 1183	0.177954	0.0884154	0.64052	0.103269	Negative	0	Maranhão
T. cruzi-negative 1184	0.125752	0.101279	0.287144	0.102878	Negative	0	Maranhão
T. cruzi-negative 1185	0.323201	0.163347	0.0937313	0.102708	Negative	0	Maranhão
T. cruzi-negative 1186	0.311764	0.21996	0.198856	0.102333	Negative	0	Maranhão
T. cruzi-negative 1187	0.157753	0.121873	0.161625	0.101889	Negative	0	Maranhão
T. cruzi-negative 1188	0.111	0.100503	0.120509	0.101778	Negative	0	Maranhão
T. cruzi-negative 1189	0.206739	0.177848	0.12398	0.101335	Negative	0	Maranhão
T. cruzi-negative 1190	0.200839	0.147517	0.0662997	0.0992222	Negative	0	Maranhão
T. cruzi-negative 1191	0.210035	0.162823	0.124975	0.0983402	Negative	0	Maranhão
T. cruzi-negative 1192	0.153452	0.168763	0.136915	0.0964682	Negative	0	Maranhão
T. cruzi-negative 1193	0.574132	0.132338	0.239337	0.0963743	Negative	0	Maranhão
T. cruzi-negative 1194	0.187695	0.121244	0.114826	0.0962186	Negative	0	Maranhão
T. cruzi-negative 1195	0.190258	0.131027	0.156418	0.0960938	Negative	0	Maranhão
T. cruzi-negative 1196	0.113646	0.115405	0.088759	0.0957944	Negative	0	Maranhão
T. cruzi-negative 1197	0.162558	0.147899	0.100455	0.0954781	Negative	0	Maranhão
T. cruzi-negative 1198	0.0706589	0.0332701	0.0988865	0.0953249	Negative	0	Maranhão
T. cruzi-negative 1199	0.128642	0.0943706	0.182254	0.0949342	Negative	0	Maranhão
T. cruzi-negative 1200	2.7346	0.182041	0.132637	0.0948459	Negative	0.016	Maranhão
T. cruzi-negative 1201	0.185265	0.125695	0.285123	0.0942831	Negative	0	Maranhão
T. cruzi-negative 1202	0.700602	0.41457	0.54796	0.0932235	Negative	0	Maranhão
T. cruzi-negative 1203	1.65773	0.116398	0.143954	0.0930419	Negative	0.016	Maranhão
T. cruzi-negative 1204	0.331258	0.180992	0.151343	0.0923499	Negative	0	Maranhão
T. cruzi-negative 1205	0.876788	0.145166	0.167055	0.0921154	Negative	0	Maranhão
T. cruzi-negative 1206	0.058076	0.0530414	0.180131	0.0914182	Negative	0	Maranhão
T. cruzi-negative 1207	0.135274	0.125219	0.138701	0.0914182	Negative	0	Maranhão
T. cruzi-negative 1208	0.608403	0.183706	0.215793	0.0910424	Negative	0	Maranhão
T. cruzi-negative 1209	0.0984709	0.0432321	0.149761	0.0908889	Negative	0	Maranhão
T. cruzi-negative 1210	0.357447	0.359078	0.164387	0.0907778	Negative	0	Maranhão
T. cruzi-negative 1211	0.304199	0.0960812	0.0979197	0.0907339	Negative	0	Maranhão
T. cruzi-negative 1212	0.199617	0.208741	0.131759	0.0905556	Negative	0	Maranhão
T. cruzi-negative 1213	0.132943	0.139762	0.0976119	0.090478	Negative	0	Maranhão
T. cruzi-negative 1214	1.62336	0.139238	0.0932338	0.090478	Negative	0.016	Maranhão
T. cruzi-negative 1215	0.1576	0.0853306	0.237006	0.0902222	Negative	0	Maranhão
T. cruzi-negative 1216	2.69056	0.145877	0.105075	0.0894796	Negative	0.016	Maranhão
T. cruzi-negative 1217	0.169566	0.157058	0.122687	0.0888556	Negative	0	Maranhão
T. cruzi-negative 1218	0.156683	0.0844758	0.0993364	0.0884444	Negative	0	Maranhão
T. cruzi-negative 1219	0.147592	0.175227	0.0746269	0.0878572	Negative	0	Maranhão
T. cruzi-negative 1220	0.29404	0.333648	0.189548	0.0872222	Negative	0	Maranhão
T. cruzi-negative 1221	0.776204	0.158251	0.184548	0.0862521	Negative	0	Maranhão
T. cruzi-negative 1222	0.0123007	0.125292	0.00748818	0.086	Negative	0	Maranhão
T. cruzi-negative 1223	1.05933	0.127463	0.094655	0.0850177	Negative	0.016	Maranhão
T. cruzi-negative 1224	0.327195	0.260136	0.156205	0.0847778	Negative	0	Maranhão
T. cruzi-negative 1225	0.633869	0.136238	0.133139	0.0842463	Negative	0	Maranhão
T. cruzi-negative 1226	0.190808	0.16457	0.0977114	0.0842381	Negative	0	Maranhão
T. cruzi-negative 1227	0.227431	0.200559	0.176617	0.0836141	Negative	0	Maranhão
T. cruzi-negative 1228	0.103136	0.0980628	0.191853	0.0825628	Negative	0	Maranhão
T. cruzi-negative 1229	0.524258	0.598491	0.309545	0.0816266	Negative	0	Maranhão
T. cruzi-negative 1230	0.0944644	0.116048	0.220855	0.0811304	Negative	0	Maranhão
T. cruzi-negative 1231	0.0965063	0.0656059	0.0738625	0.0792439	Negative	0	Maranhão
T. cruzi-negative 1232	0.135506	0.638015	0.107662	0.0791214	Negative	0	Maranhão
T. cruzi-negative 1233	0.197631	0.119736	0.19006	0.078	Negative	0	Maranhão
T. cruzi-negative 1234	0.296026	0.304478	0.205811	0.0777778	Negative	0	Maranhão
T. cruzi-negative 1235	0.23705	0.173481	0.153034	0.0777778	Negative	0	Maranhão
T. cruzi-negative 1236	0.193188	0.141335	0.10398	0.0777487	Negative	0	Maranhão
T. cruzi-negative 1237	0.159586	0.108731	0.139328	0.0774444	Negative	0	Maranhão
T. cruzi-negative 1238	0.0881729	0.127005	0.141126	0.0772236	Negative	0	Maranhão
T. cruzi-negative 1239	0.108402	0.0580841	0.0881878	0.0763333	Negative	0	Maranhão
T. cruzi-negative 1240	0.12928	0.0878756	0.0648756	0.0747535	Negative	0	Maranhão
T. cruzi-negative 1241	0.111158	0.13179	0.0804118	0.0738677	Negative	0	Maranhão
T. cruzi-negative 1242	0.138807	0.0956949	0.0606742	0.0726667	Negative	0	Maranhão
T. cruzi-negative 1243	0.149732	0.177919	0.0997834	0.0726566	Negative	0	Maranhão
T. cruzi-negative 1244	0.0936766	0.0950514	0.0576598	0.0725941	Negative	0	Maranhão
T. cruzi-negative 1245	0.224369	0.171665	0.201004	0.0721111	Negative	0	Maranhão
T. cruzi-negative 1246	0.141395	0.102351	0.132638	0.0718844	Negative	0	Maranhão
T. cruzi-negative 1247	0.126455	0.0754848	0.0871265	0.071831	Negative	0	Maranhão
T. cruzi-negative 1248	1.69956	0.196121	0.134627	0.0696368	Negative	0.016	Maranhão
T. cruzi-negative 1249	0.105841	0.0669113	0.100398	0.0682641	Negative	0	Maranhão
T. cruzi-negative 1250	0.179449	0.253297	0.168785	0.068	Negative	0	Maranhão
T. cruzi-negative 1251	0.374015	0.182266	0.131553	0.0677365	Negative	0	Maranhão
T. cruzi-negative 1252	0.225896	0.169207	0.153136	0.0665556	Negative	0	Maranhão
T. cruzi-negative 1253	0.102912	0.0941649	0.0866667	0.0662673	Negative	0	Maranhão
T. cruzi-negative 1254	0.134529	0.0841553	0.0833806	0.0661111	Negative	0	Maranhão
T. cruzi-negative 1255	0.0913752	0.13522	0.0804975	0.0657681	Negative	0	Maranhão
T. cruzi-negative 1256	2.03387	0.112069	0.12206	0.0623361	Negative	0.016	Maranhão
T. cruzi-negative 1257	0.103095	0.108141	0.0505473	0.062149	Negative	0	Maranhão
T. cruzi-negative 1258	0.0781501	0.10435	0.0699818	0.0611111	Negative	0	Maranhão
T. cruzi-negative 1259	0.167684	0.142922	0.119997	0.0597778	Negative	0	Maranhão
T. cruzi-negative 1260	0.100457	0.0772101	0.167046	0.0583333	Negative	0	Maranhão
T. cruzi-negative 1261	0.645874	0.784551	0.314133	0.0580057	Negative	0	Maranhão
T. cruzi-negative 1262	0.321956	0.32367	0.181088	0.0578562	Negative	0	Maranhão
T. cruzi-negative 1263	0.135506	0.128931	0.0772139	0.0566579	Negative	0	Maranhão
T. cruzi-negative 1264	2.22428	0.100677	0.0963071	0.0561642	Negative	0.016	Maranhão
T. cruzi-negative 1265	0.0981505	0.101677	0.13801	0.0559091	Negative	0	Maranhão
T. cruzi-negative 1266	0.0633472	0.0661429	0.0901961	0.0536528	Negative	0	Maranhão
T. cruzi-negative 1267	0.150725	0.0837279	0.0993364	0.0532222	Negative	0	Maranhão
T. cruzi-negative 1268	0.100756	0.0763858	0.113337	0.0513088	Negative	0	Maranhão
T. cruzi-negative 1269	0.139724	0.0943059	0.129202	0.0485556	Negative	0	Maranhão
T. cruzi-negative 1270	0.106569	0.0727224	0.136055	0.0484444	Negative	0	Maranhão
T. cruzi-negative 1271	0.16417	0.109692	0.0970862	0.0477778	Negative	0	Maranhão
T. cruzi-negative 1272	0.0622601	0.0826594	0.0834829	0.0464444	Negative	0	Maranhão
T. cruzi-negative 1273	0.0485538	0.0636417	0.145168	0.0434952	Negative	0	Maranhão
T. cruzi-negative 1274	0.101527	0.0662046	0.0802099	0.0425556	Negative	0	Maranhão
T. cruzi-negative 1275	0.0699787	0.0745993	0.116874	0.0419325	Negative	0	Maranhão
T. cruzi-negative 1276	0.778606	0.781374	0.44106	0.0415608	Negative	0	Maranhão
T. cruzi-negative 1277	0.0978598	0.0967634	0.0903357	0.0396667	Negative	0	Maranhão
T. cruzi-negative 1278	0.0448422	0.0805224	0.0723342	0.0385556	Negative	0	Maranhão
T. cruzi-negative 1279	0.0565456	0.0678103	0.120006	0.0367235	Negative	0	Maranhão
T. cruzi-negative 1280	0.101221	0.105311	0.0620039	0.0364444	Negative	0	Maranhão
T. cruzi-negative 1281	0.248051	0.116103	0.21072	0.0363333	Negative	0	Maranhão
T. cruzi-negative 1282	0.0883869	0.0455828	0.119281	0.0297778	Negative	0	Maranhão
T. cruzi-negative 1283	0.087623	0.0667389	0.0833806	0.0283333	Negative	0	Maranhão
T. cruzi-negative 1284	0.199617	0.104884	0.113247	0.0281111	Negative	0	Maranhão
T. cruzi-negative 1285	0.044231	0.034791	0.0346949	0.0103333	Negative	0	Maranhão
T. cruzi-negative 1286	0.879281	0.715099	0.943155	0.581903	Negative	0	Minas Gerais
T. cruzi-negative 1287	0.294143	0.633976	4.83726	0.951276	Negative	0.019	Minas Gerais
T. cruzi-negative 1288	0.871356	0.818626	0.716247	1.02845	Negative	0.05	Minas Gerais
T. cruzi-negative 1289	0.0987228	0.163261	0.288284	0.164326	Negative	0	Minas Gerais
T. cruzi-negative 1290	0.932913	0.732911	0.847226	0.735264	Negative	0	Minas Gerais
T. cruzi-negative 1291	0.21302	0.185207	0.231135	0.283894	Negative	0	Minas Gerais
T. cruzi-negative 1292	0.217237	0.229295	0.492169	0.299662	Negative	0	Minas Gerais
T. cruzi-negative 1293	0.311032	0.332779	0.2264	0.182336	Negative	0	Minas Gerais
T. cruzi-negative 1294	0.804557	0.335443	0.62388	0.48203	Negative	0	Minas Gerais
T. cruzi-negative 1295	0.78208	0.289964	0.710871	0.564609	Negative	0	Minas Gerais
T. cruzi-negative 1296	0.4833	0.215371	0.599612	0.385159	Negative	0	Minas Gerais
T. cruzi-negative 1297	0.011314	0.0136082	0.371472	0.173831	Negative	0	Minas Gerais
T. cruzi-negative 1298	0.240474	0.0916018	0.54289	0.635665	Negative	0	Minas Gerais
T. cruzi-negative 1299	0.425276	0.187432	0.470318	0.341226	Negative	0	Minas Gerais
T. cruzi-negative 1300	0.508491	0.257414	0.800089	0.639323	Negative	0	Minas Gerais
T. cruzi-negative 1301	0.882029	0.327306	0.679637	0.587019	Negative	0	Minas Gerais
T. cruzi-negative 1302	0.248002	0.373834	0.0174154	0.0185284	Negative	0	Minas Gerais
T. cruzi-negative 1303	0.487546	0.313834	0.647894	0.71704	Negative	0	Minas Gerais
T. cruzi-negative 1304	0.661053	0.359946	0.621876	0.481099	Negative	0	Minas Gerais
T. cruzi-negative 1305	0.525191	0.212568	0.547163	0.368288	Negative	0	Minas Gerais
T. cruzi-negative 1306	0.379989	0.15226	0.381895	0.270698	Negative	0	Minas Gerais
T. cruzi-negative 1307	0.766329	0.51736	0.619904	1.02757	Negative	0.05	Minas Gerais
T. cruzi-negative 1308	0.31583	0.170869	0.554608	0.452375	Negative	0	Minas Gerais
T. cruzi-negative 1309	0.391027	0.169168	0.452633	0.31611	Negative	0	Minas Gerais
T. cruzi-negative 1310	0.257989	0.112335	0.590654	0.282988	Negative	0	Minas Gerais
T. cruzi-negative 1311	0.3816	0.373645	0.538863	0.321166	Negative	0	Minas Gerais
T. cruzi-negative 1312	0.0992075	0.138698	0.325439	0.655391	Negative	0	Minas Gerais
T. cruzi-negative 1313	0.42471	0.296564	0.446336	0.451374	Negative	0	Minas Gerais
T. cruzi-negative 1314	0.508774	0.222061	0.435521	0.305159	Negative	0	Minas Gerais
T. cruzi-negative 1315	0.220861	0.358698	0.0718189	0.192592	Negative	0	Minas Gerais
T. cruzi-negative 1316	0.235035	0.232884	0.348477	0.214605	Negative	0	Minas Gerais
T. cruzi-negative 1317	0.891735	0.479204	0.804669	0.743975	Negative	0	Minas Gerais
T. cruzi-negative 1318	0.0692046	0.321157	0.560903	0.476448	Negative	0	Minas Gerais
T. cruzi-negative 1319	0.251676	0.296606	0.8045	0.460665	Negative	0	Minas Gerais
T. cruzi-negative 1320	0.569346	0.276854	0.517869	0.338351	Negative	0	Minas Gerais
T. cruzi-negative 1321	0.748514	0.337613	0.69554	0.532347	Negative	0	Minas Gerais
T. cruzi-negative 1322	0.636711	1.12655	0.651043	0.446892	Negative	0.309	Minas Gerais
T. cruzi-negative 1323	0.51746	0.313675	0.754022	0.557772	Negative	0	Minas Gerais
T. cruzi-negative 1324	0.595669	0.23038	0.508677	0.372727	Negative	0	Minas Gerais
T. cruzi-negative 1325	0.646052	0.23689	0.630401	0.25907	Negative	0	Minas Gerais
T. cruzi-negative 1326	0.200354	0.222289	0.350168	0.280142	Negative	0	Minas Gerais
T. cruzi-negative 1327	0.721342	0.337703	0.494332	0.436913	Negative	0	Minas Gerais
T. cruzi-negative 1328	0.404048	0.278571	0.434217	0.263383	Negative	0	Minas Gerais
T. cruzi-negative 1329	0.258256	0.260318	0.523646	0.286146	Negative	0	Minas Gerais
T. cruzi-negative 1330	0.624588	0.173997	0.775453	0.519775	Negative	0	Minas Gerais
T. cruzi-negative 1331	0.570478	0.239602	0.589656	0.344017	Negative	0	Minas Gerais
T. cruzi-negative 1332	0.449756	0.452917	0.397511	0.564054	Negative	0	Minas Gerais
T. cruzi-negative 1333	0.391311	0.142315	0.382532	0.403298	Negative	0	Minas Gerais
T. cruzi-negative 1334	0.289965	0.230208	0.550815	0.332902	Negative	0	Minas Gerais
T. cruzi-negative 1335	0.113802	0.197505	0.328187	0.194843	Negative	0	Minas Gerais
T. cruzi-negative 1336	0.273636	0.256912	0.271376	0.271387	Negative	0	Minas Gerais
T. cruzi-negative 1337	0.508702	0.571137	0.869933	0.793782	Negative	0	Minas Gerais
T. cruzi-negative 1338	0.467733	0.265552	0.44061	0.779082	Negative	0	Minas Gerais
T. cruzi-negative 1339	0.273264	0.179091	0.564629	0.317746	Negative	0	Minas Gerais
T. cruzi-negative 1340	0.816415	0.362839	0.662773	0.290233	Negative	0	Minas Gerais
T. cruzi-negative 1341	0.242876	0.25502	0.474612	0.498767	Negative	0	Minas Gerais
T. cruzi-negative 1342	0.638975	0.425316	0.657786	0.559197	Negative	0	Minas Gerais
T. cruzi-negative 1343	0.751344	0.364919	0.608136	0.512389	Negative	0	Minas Gerais
T. cruzi-negative 1344	0.508091	0.232799	0.637895	0.408247	Negative	0	Minas Gerais
T. cruzi-negative 1345	0.285688	0.323505	0.464352	0.299741	Negative	0	Minas Gerais
T. cruzi-negative 1346	0.305302	0.24575	0.420506	0.366441	Negative	0	Minas Gerais
T. cruzi-negative 1347	0.216337	0.226641	0.202053	0.338676	Negative	0	Minas Gerais
T. cruzi-negative 1348	0.789243	0.496835	0.79131	0.693996	Negative	0	Minas Gerais
T. cruzi-negative 1349	0.57529	0.21302	0.702856	0.579873	Negative	0	Minas Gerais
T. cruzi-negative 1350	0.25705	0.339968	0.397173	0.252126	Negative	0	Minas Gerais
T. cruzi-negative 1351	0.74257	0.37387	0.570095	0.426596	Negative	0	Minas Gerais
T. cruzi-negative 1352	0.212115	0.21737	0.262246	0.202598	Negative	0	Minas Gerais
T. cruzi-negative 1353	0.155419	0.169883	0.321086	0.286896	Negative	0	Minas Gerais
T. cruzi-negative 1354	0.373156	0.275264	0.299782	0.333673	Negative	0	Minas Gerais
T. cruzi-negative 1355	0.886074	0.418264	0.622194	0.488626	Negative	0	Minas Gerais
T. cruzi-negative 1356	0.286095	0.251119	0.501262	0.307945	Negative	0	Minas Gerais
T. cruzi-negative 1357	0.211813	0.2011	0.436061	0.260631	Negative	0	Minas Gerais
T. cruzi-negative 1358	0.521737	0.654962	0.779399	0.456088	Negative	0	Minas Gerais
T. cruzi-negative 1359	4.03064	0.127348	0.509618	0.327634	Negative	0.016	Minas Gerais
T. cruzi-negative 1360	0.240463	0.24556	0.885819	0.487511	Negative	0	Minas Gerais
T. cruzi-negative 1361	0.208798	0.389537	0.450941	0.229863	Negative	0	Minas Gerais
T. cruzi-negative 1362	0.286001	0.220965	0.326497	0.350432	Negative	0	Minas Gerais
T. cruzi-negative 1363	0.833684	0.556872	0.81068	0.73852	Negative	0	Minas Gerais
T. cruzi-negative 1364	2.32545	0.3017	0.858308	0.63601	Negative	0.016	Minas Gerais
T. cruzi-negative 1365	0.185275	0.251804	0.312294	0.271887	Negative	0	Minas Gerais
T. cruzi-negative 1366	0.529674	0.542973	1.21147	0.588819	Negative	0.019	Minas Gerais
T. cruzi-negative 1367	0.746816	0.383273	0.643091	0.584947	Negative	0	Minas Gerais
T. cruzi-negative 1368	0.67379	0.22396	0.528047	0.33907	Negative	0	Minas Gerais
T. cruzi-negative 1369	0.621993	0.188608	0.598053	0.33666	Negative	0	Minas Gerais
T. cruzi-negative 1370	0.17291	0.279994	0.18954	0.298903	Negative	0	Minas Gerais
T. cruzi-negative 1371	0.838764	0.298915	0.680114	0.752389	Negative	0	Minas Gerais
T. cruzi-negative 1372	0.633314	0.657866	0.6311	0.483932	Negative	0	Minas Gerais
T. cruzi-negative 1373	0.338777	0.480729	0.630167	0.307158	Negative	0	Minas Gerais
T. cruzi-negative 1374	0.574441	0.263201	0.68075	0.599239	Negative	0	Minas Gerais
T. cruzi-negative 1375	0.482633	0.251298	0.707275	0.542142	Negative	0	Minas Gerais
T. cruzi-negative 1376	0.477134	0.309743	0.739745	0.465717	Negative	0	Minas Gerais
T. cruzi-negative 1377	0.748797	0.29774	0.745636	0.245835	Negative	0	Minas Gerais
T. cruzi-negative 1378	0.221162	0.177261	0.312294	0.57331	Negative	0	Minas Gerais
T. cruzi-negative 1379	0.313143	0.346212	0.824611	0.545544	Negative	0	Minas Gerais
T. cruzi-negative 1380	0.333549	0.362379	0.528274	0.24525	Negative	0	Minas Gerais
T. cruzi-negative 1381	0.862302	0.396112	0.775311	0.703129	Negative	0	Minas Gerais
T. cruzi-negative 1382	0.434364	0.247187	0.697963	0.526641	Negative	0	Minas Gerais
T. cruzi-negative 1383	3.9608	0.855606	0.650057	0.435856	Negative	0.016	Minas Gerais
T. cruzi-negative 1384	0.856637	0.321519	0.774612	0.620169	Negative	0	Minas Gerais
T. cruzi-negative 1385	1.27247	0.628843	0.705034	0.585328	Negative	0.016	Minas Gerais
T. cruzi-negative 1386	0.538437	0.255141	0.686461	0.5231	Negative	0	Minas Gerais
T. cruzi-negative 1387	0.420107	0.274622	0.621953	0.392746	Negative	0	Minas Gerais
T. cruzi-negative 1388	0.320311	0.191781	0.563735	0.319387	Negative	0	Minas Gerais
T. cruzi-negative 1389	0.390576	0.275069	0.596421	0.299784	Negative	0	Minas Gerais
T. cruzi-negative 1390	0.438234	0.317518	0.753217	0.796891	Negative	0	Minas Gerais
T. cruzi-negative 1391	0.520515	0.248796	0.768237	0.533679	Negative	0	Minas Gerais
T. cruzi-negative 1392	0.571894	0.288246	0.513734	0.401184	Negative	0	Minas Gerais
T. cruzi-negative 1393	0.507073	0.411709	0.718992	0.567271	Negative	0	Minas Gerais
T. cruzi-negative 1394	0.779056	0.526673	0.792455	0.776068	Negative	0	Minas Gerais
T. cruzi-negative 1395	0.85201	0.289993	0.616896	0.425604	Negative	0	Minas Gerais
T. cruzi-negative 1396	0.636145	0.499458	0.619364	0.510867	Negative	0	Minas Gerais
T. cruzi-negative 1397	0.861732	0.429114	0.547067	0.481099	Negative	0	Minas Gerais
T. cruzi-negative 1398	0.379985	0.207688	0.733239	0.557642	Negative	0	Minas Gerais
T. cruzi-negative 1399	0.821211	0.316637	0.694268	0.669218	Negative	0	Minas Gerais
T. cruzi-negative 1400	0.746399	0.642676	0.789179	0.649556	Negative	0	Minas Gerais
T. cruzi-negative 1401	0.764621	0.432278	0.819491	0.641099	Negative	0	Minas Gerais
T. cruzi-negative 1402	0.817216	1.27848	0.702856	0.643636	Negative	0.309	Minas Gerais
T. cruzi-negative 1403	0.788261	0.902532	0.537875	0.599619	Negative	0	Minas Gerais
T. cruzi-negative 1404	0.178942	0.293048	0.261357	0.235867	Negative	0	Minas Gerais
T. cruzi-negative 1405	0.752694	1.09504	0.759791	0.988934	Negative	0.309	Minas Gerais
T. cruzi-negative 1406	0.903163	1.29004	0.69061	0.627526	Negative	0.309	Minas Gerais
T. cruzi-negative 1407	0.726911	0.427486	0.746558	0.563044	Negative	0	Minas Gerais
T. cruzi-negative 1408	4.08351	0.29187	0.656643	0.491969	Negative	0.016	Minas Gerais
T. cruzi-negative 1409	0.508865	0.466539	0.593307	0.479006	Negative	0	Minas Gerais
T. cruzi-negative 1410	0.436808	0.714837	0.676254	0.492919	Negative	0	Minas Gerais
T. cruzi-negative 1411	0.666997	0.302441	0.615292	0.481395	Negative	0	Minas Gerais
T. cruzi-negative 1412	1.25154	0.426812	0.745542	0.334154	Negative	0.016	Minas Gerais
T. cruzi-negative 1413	0.886169	0.513653	0.79694	0.0135518	Negative	0	Minas Gerais
T. cruzi-negative 1414	0.47245	0.95635	0.784148	0.702461	Negative	0	Minas Gerais
T. cruzi-negative 1415	0.592409	0.404738	0.81742	0.642876	Negative	0	Minas Gerais
T. cruzi-negative 1416	0.822984	0.496517	0.802203	0.969845	Negative	0	Minas Gerais
T. cruzi-negative 1417	0.735494	0.384087	0.718441	0.501438	Negative	0	Minas Gerais
T. cruzi-negative 1418	0.312164	0.232531	0.59232	0.348877	Negative	0	Minas Gerais
T. cruzi-negative 1419	0.933815	0.62179	0.668499	0.901393	Negative	0	Minas Gerais
T. cruzi-negative 1420	0.679782	0.299019	0.745234	0.448964	Negative	0	Minas Gerais
T. cruzi-negative 1421	0.931945	0.485533	0.893537	0.72203	Negative	0	Minas Gerais
T. cruzi-negative 1422	0.520515	0.525293	0.822662	0.519516	Negative	0	Minas Gerais
T. cruzi-negative 1423	0.670413	0.356213	0.685276	0.734585	Negative	0	Minas Gerais
T. cruzi-negative 1424	0.770339	0.388065	0.752188	0.621564	Negative	0	Minas Gerais
T. cruzi-negative 1425	0.643733	0.430476	0.749119	0.469819	Negative	0	Minas Gerais
T. cruzi-negative 1426	0.786502	0.471495	0.883994	0.66576	Negative	0	Minas Gerais
T. cruzi-negative 1427	2.40405	0.842767	0.715356	0.572516	Negative	0.016	Minas Gerais
T. cruzi-negative 1428	0.521329	0.315373	0.728983	0.537694	Negative	0	Minas Gerais
T. cruzi-negative 1429	0.768987	1.00657	0.726578	0.522107	Negative	0.309	Minas Gerais
T. cruzi-negative 1430	0.722348	0.663988	0.757691	0.63247	Negative	0	Minas Gerais
T. cruzi-negative 1431	0.624823	1.03205	0.642487	0.687061	Negative	0.309	Minas Gerais
T. cruzi-negative 1432	1.11882	0.583092	0.878906	0.978379	Negative	0.016	Minas Gerais
T. cruzi-negative 1433	0.649843	0.387491	0.796174	0.594473	Negative	0	Minas Gerais
T. cruzi-negative 1434	0.252224	0.270534	0.522969	1.11387	Negative	0.05	Minas Gerais
T. cruzi-negative 1435	0.649028	0.489636	0.759748	0.900863	Negative	0	Minas Gerais
T. cruzi-negative 1436	0.792409	0.413764	0.870827	0.722539	Negative	0	Minas Gerais
T. cruzi-negative 1437	0.210997	0.392082	0.665846	0.378864	Negative	0	Minas Gerais
T. cruzi-negative 1438	1.19953	0.69575	0.840356	0.0138689	Negative	0.016	Minas Gerais
T. cruzi-negative 1439	0.578121	0.209855	0.499675	0.387484	Negative	0	Minas Gerais
T. cruzi-negative 1441	0.864833	0.836152	0.657976	0.579127	Negative	0	Piauí
T. cruzi-negative 1442	0.917464	0.863086	0.514713	0.548896	Negative	0	Piauí
T. cruzi-negative 1443	0.929084	0.665708	0.607899	0.542324	Negative	0	Piauí
T. cruzi-negative 1444	0.860902	0.489685	0.499484	0.525237	Negative	0	Piauí
T. cruzi-negative 1445	1.03589	0.935238	0.592411	0.518927	Negative	0.016	Piauí
T. cruzi-negative 1446	0.584586	0.633243	0.333505	0.496057	Negative	0	Piauí
T. cruzi-negative 1447	0.771873	0.53348	0.573567	0.475289	Negative	0	Piauí
T. cruzi-negative 1448	0.702837	0.814677	0.445276	0.464511	Negative	0	Piauí
T. cruzi-negative 1449	0.807245	0.532634	0.424626	0.443743	Negative	0	Piauí
T. cruzi-negative 1450	0.658066	0.424924	0.580021	0.441377	Negative	0	Piauí
T. cruzi-negative 1451	0.762987	0.684985	0.507228	0.433754	Negative	0	Piauí
T. cruzi-negative 1452	0.826897	0.567805	0.482189	0.432702	Negative	0	Piauí
T. cruzi-negative 1453	0.750684	0.51674	0.38668	0.432702	Negative	0	Piauí
T. cruzi-negative 1454	1.17139	0.566452	0.331699	0.407466	Negative	0.016	Piauí
T. cruzi-negative 1455	0.851333	0.568482	0.491482	0.405889	Negative	0	Piauí
T. cruzi-negative 1456	0.594156	0.443355	0.337636	0.396688	Negative	0	Piauí
T. cruzi-negative 1457	0.523411	0.464153	0.360609	0.394848	Negative	0	Piauí
T. cruzi-negative 1458	4.35355	0.550051	0.447341	0.388538	Negative	0.016	Piauí
T. cruzi-negative 1459	0.573992	0.452824	0.422561	0.380126	Negative	0	Piauí
T. cruzi-negative 1460	0.62201	0.475989	0.503098	0.376972	Negative	0	Piauí
T. cruzi-negative 1461	0.822112	0.536862	0.416624	0.37592	Negative	0	Piauí
T. cruzi-negative 1462	0.601504	0.449273	0.472122	0.375657	Negative	0	Piauí
T. cruzi-negative 1463	0.675325	0.474806	0.498193	0.364353	Negative	0	Piauí
T. cruzi-negative 1464	4.32297	0.606696	0.452762	0.36409	Negative	0.016	Piauí
T. cruzi-negative 1465	0.669173	0.446906	0.380485	0.356467	Negative	0	Piauí
T. cruzi-negative 1466	0.546992	0.379439	0.415591	0.353049	Negative	0	Piauí
T. cruzi-negative 1467	0.567498	0.480047	0.373774	0.349895	Negative	0	Piauí
T. cruzi-negative 1468	0.61244	0.694454	0.765617	0.349106	Negative	0	Piauí
T. cruzi-negative 1469	3.95625	0.543118	0.337894	0.349106	Negative	0.016	Piauí
T. cruzi-negative 1470	0.720267	0.661143	0.424368	0.347529	Negative	0	Piauí
T. cruzi-negative 1471	0.503247	0.382651	0.306918	0.344637	Negative	0	Piauí
T. cruzi-negative 1472	2.98741	0.469564	0.346412	0.340168	Negative	0.016	Piauí
T. cruzi-negative 1473	0.684894	0.527562	0.383841	0.336225	Negative	0	Piauí
T. cruzi-negative 1474	0.605092	0.431518	0.379195	0.334122	Negative	0	Piauí
T. cruzi-negative 1475	0.949077	0.430504	0.37016	0.330967	Negative	0	Piauí
T. cruzi-negative 1476	0.480349	0.391951	0.329117	0.328076	Negative	0	Piauí
T. cruzi-negative 1477	0.352358	0.359148	0.275942	0.327024	Negative	0	Piauí
T. cruzi-negative 1478	4.04802	0.421204	0.349768	0.326498	Negative	0.016	Piauí
T. cruzi-negative 1479	0.482057	0.394149	0.462829	0.32571	Negative	0	Piauí
T. cruzi-negative 1480	0.491627	0.410382	0.313887	0.324921	Negative	0	Piauí
T. cruzi-negative 1481	2.41367	0.378255	0.271812	0.320715	Negative	0.016	Piauí
T. cruzi-negative 1482	0.514354	0.407677	0.362674	0.318875	Negative	0	Piauí
T. cruzi-negative 1483	4.76999	0.486473	0.344863	0.314406	Negative	0.016	Piauí
T. cruzi-negative 1484	0.557758	0.401759	0.31905	0.313354	Negative	0	Piauí
T. cruzi-negative 1485	0.532468	0.394657	0.31492	0.299947	Negative	0	Piauí
T. cruzi-negative 1486	0.420882	0.292188	0.284719	0.293901	Negative	0	Piauí
T. cruzi-negative 1487	0.249487	0.293033	0.185854	0.292587	Negative	0	Piauí
T. cruzi-negative 1488	0.364149	0.32161	0.393134	0.291535	Negative	0	Piauí
T. cruzi-negative 1489	0.558271	0.400237	0.326536	0.291272	Negative	0	Piauí
T. cruzi-negative 1490	0.460697	0.349002	0.393134	0.290221	Negative	0	Piauí
T. cruzi-negative 1491	0.460697	0.326006	0.283944	0.287066	Negative	0	Piauí
T. cruzi-negative 1492	0.618934	0.351201	0.378162	0.281809	Negative	0	Piauí
T. cruzi-negative 1493	3.4946	0.63392	1.40904	0.280494	Negative	0.448	Piauí
T. cruzi-negative 1494	0.426863	0.339364	0.406557	0.278654	Negative	0	Piauí
T. cruzi-negative 1495	0.419856	0.332093	0.305369	0.275499	Negative	0	Piauí
T. cruzi-negative 1496	0.451982	0.36067	0.335054	0.272608	Negative	0	Piauí
T. cruzi-negative 1497	1.11079	0.746141	0.682095	0.270576	Negative	0.016	Piauí
T. cruzi-negative 1498	0.278195	0.274095	0.262261	0.263933	Negative	0	Piauí
T. cruzi-negative 1499	0.446856	0.361346	0.278523	0.261567	Negative	0	Piauí
T. cruzi-negative 1500	2.21719	0.30487	0.235416	0.257361	Negative	0.016	Piauí
T. cruzi-negative 1501	0.424299	0.304193	0.276975	0.256572	Negative	0	Piauí
T. cruzi-negative 1502	0.384142	0.459587	0.222509	0.256309	Negative	0	Piauí
T. cruzi-negative 1503	0.823992	0.279844	0.257099	0.254995	Negative	0	Piauí
T. cruzi-negative 1504	0.588631	0.421041	0.339527	0.24371	Negative	0	Piauí
T. cruzi-negative 1505	1.16729	0.315015	0.291688	0.242639	Negative	0.016	Piauí
T. cruzi-negative 1506	0.325017	0.244674	0.363449	0.236593	Negative	0	Piauí
T. cruzi-negative 1507	0.322454	0.24349	0.214249	0.234753	Negative	0	Piauí
T. cruzi-negative 1508	3.27854	0.204599	0.235932	0.232124	Negative	0.016	Piauí
T. cruzi-negative 1509	0.345181	0.303517	0.258906	0.231861	Negative	0	Piauí
T. cruzi-negative 1510	0.373377	0.24721	0.314146	0.227392	Negative	0	Piauí
T. cruzi-negative 1511	0.439337	0.28069	0.232834	0.224763	Negative	0	Piauí
T. cruzi-negative 1512	1.47078	0.248563	0.226381	0.223975	Negative	0.016	Piauí
T. cruzi-negative 1513	0.356288	0.307575	0.242127	0.223712	Negative	0	Piauí
T. cruzi-negative 1514	1.89098	0.238248	0.207021	0.220557	Negative	0.016	Piauí
T. cruzi-negative 1515	0.382262	0.302164	0.244192	0.215563	Negative	0	Piauí
T. cruzi-negative 1516	0.24419	0.184308	0.209086	0.214511	Negative	0	Piauí
T. cruzi-negative 1517	0.287936	0.21187	0.241353	0.211882	Negative	0	Piauí
T. cruzi-negative 1518	0.290328	0.337673	0.213474	0.206362	Negative	0	Piauí
T. cruzi-negative 1519	0.333049	0.262935	0.246773	0.206099	Negative	0	Piauí
T. cruzi-negative 1520	0.265038	0.201725	0.199535	0.205836	Negative	0	Piauí
T. cruzi-negative 1521	0.38756	0.246365	0.226639	0.205573	Negative	0	Piauí
T. cruzi-negative 1522	0.250684	0.187521	0.254775	0.204784	Negative	0	Piauí
T. cruzi-negative 1523	0.449761	0.194116	0.226897	0.202681	Negative	0	Piauí
T. cruzi-negative 1524	0.305024	0.206121	0.196696	0.197687	Negative	0	Piauí
T. cruzi-negative 1525	0.229836	0.236388	0.229995	0.196109	Negative	0	Piauí
T. cruzi-negative 1526	2.07019	0.577473	0.455912	0.191898	Negative	0.016	Piauí
T. cruzi-negative 1527	0.811021	0.747627	0.638851	0.186994	Negative	0	Piauí
T. cruzi-negative 1528	0.211552	0.173825	0.248322	0.186909	Negative	0	Piauí
T. cruzi-negative 1529	0.2811	0.183294	0.178627	0.186383	Negative	0	Piauí
T. cruzi-negative 1530	0.293575	0.19141	0.330924	0.183491	Negative	0	Piauí
T. cruzi-negative 1531	0.239918	0.178559	0.177852	0.180862	Negative	0	Piauí
T. cruzi-negative 1532	0.638863	0.561349	0.722466	0.170362	Negative	0	Piauí
T. cruzi-negative 1533	0.535035	0.383305	0.309291	0.153731	Negative	0	Piauí
T. cruzi-negative 1534	0.21891	0.186392	0.179899	0.142431	Negative	0	Piauí
T. cruzi-negative 1535	0.345476	0.153573	0.208615	0.135181	Negative	0	Piauí
T. cruzi-negative 1536	0.0433221	0.284144	0.0267384	0.0459868	Negative	0	Rio de Janeiro
T. cruzi-negative 1537	0.146376	0.45	0.540977	0.74686	Negative	0	Rio de Janeiro
T. cruzi-negative 1538	0.0755946	0.109487	0.0404801	0.0926123	Negative	0	Rio de Janeiro
T. cruzi-negative 1539	0.0776279	0.53	0.0866722	0.156483	Negative	0	Rio de Janeiro
T. cruzi-negative 1540	0.152556	0.0127625	0.0663079	0.114443	Negative	0	Rio de Janeiro
T. cruzi-negative 1541	0.317622	0.426612	0.406043	0.372152	Negative	0	Rio de Janeiro
T. cruzi-negative 1542	0.0912623	0.180891	0.258692	0.196296	Negative	0	Rio de Janeiro
T. cruzi-negative 1543	0.49179	0.718463	0.732699	0.610603	Negative	0	Rio de Janeiro
T. cruzi-negative 1544	0.49179	0.451195	0.671524	0.610603	Negative	0	Rio de Janeiro
T. cruzi-negative 1545	0.189488	0.62	0.179056	0.283798	Negative	0	Rio de Janeiro
T. cruzi-negative 1546	0.317006	0.454607	0.361672	0.465403	Negative	0	Rio de Janeiro
T. cruzi-negative 1547	0.271441	0.339964	0.0981724	0.403576	Negative	0	Rio de Janeiro
T. cruzi-negative 1548	0.305747	0.411085	0.285182	0.346391	Negative	0	Rio de Janeiro
T. cruzi-negative 1549	0.240507	0.138955	0.339321	0.412817	Negative	0	Rio de Janeiro
T. cruzi-negative 1550	0.295631	0.288791	0.343295	0.436875	Negative	0	Rio de Janeiro
T. cruzi-negative 1551	0.658335	0.58	0.451573	0.448158	Negative	0	Rio de Janeiro
T. cruzi-negative 1552	0.964448	0.035425	0.28601	0.38003	Negative	0	Rio de Janeiro
T. cruzi-negative 1553	0.406026	0.505497	0.604222	0.519906	Negative	0	Rio de Janeiro
T. cruzi-negative 1554	0.344598	0.86	1.1	0.737552	Negative	0.019	Rio de Janeiro
T. cruzi-negative 1555	0.761703	0.0825	0.724255	0.509261	Negative	0	Rio de Janeiro
T. cruzi-negative 1556	0.308239	0.58	0.378725	0.59357	Negative	0	Rio de Janeiro
T. cruzi-negative 1557	0.498207	0.138955	0.462831	0.425034	Negative	0	Rio de Janeiro
T. cruzi-negative 1558	0.333895	0.448827	0.321937	0.433681	Negative	0	Rio de Janeiro
T. cruzi-negative 1559	0.345624	0.439428	0.137535	0.567813	Negative	0	Rio de Janeiro
T. cruzi-negative 1560	0.816962	0.474442	0.285679	0.571854	Negative	0	Rio de Janeiro
T. cruzi-negative 1561	0.218956	0.614984	0.317467	0.378114	Negative	0	Rio de Janeiro
T. cruzi-negative 1562	0.204589	0.338774	0.254222	0.367681	Negative	0	Rio de Janeiro
T. cruzi-negative 1563	1.66522	0.387623	0.321937	0.407707	Negative	0.016	Rio de Janeiro
T. cruzi-negative 1564	0.303548	0.481129	0.299421	0.468597	Negative	0	Rio de Janeiro
T. cruzi-negative 1565	0.230245	0.38819	0.370778	0.434746	Negative	0	Rio de Janeiro
T. cruzi-negative 1566	0.109881	0.339	0.347841	0.253353	Negative	0	Rio de Janeiro
T. cruzi-negative 1567	0.352954	0.511051	0.430215	0.622746	Negative	0	Rio de Janeiro
T. cruzi-negative 1568	0.333016	0.538479	0.452732	0.629125	Negative	0	Rio de Janeiro
T. cruzi-negative 1569	0.347823	0.458007	0.363825	0.49521	Negative	0	Rio de Janeiro
T. cruzi-negative 1570	0.261179	0.483056	0.353394	0.495423	Negative	0	Rio de Janeiro
T. cruzi-negative 1571	0.403832	0.411085	0.470944	0.525447	Negative	0	Rio de Janeiro
T. cruzi-negative 1572	0.405732	0.092575	0.444785	0.530977	Negative	0	Rio de Janeiro
T. cruzi-negative 1573	0.201363	0.327553	0.281705	0.315095	Negative	0	Rio de Janeiro
T. cruzi-negative 1574	0.540903	0.587895	1.04478	0.240457	Negative	0.019	Rio de Janeiro
T. cruzi-negative 1575	0.243439	0.454607	0.393626	0.451352	Negative	0	Rio de Janeiro
T. cruzi-negative 1576	0.476103	0.671654	0.463659	0.573558	Negative	0	Rio de Janeiro
T. cruzi-negative 1577	0.234203	0.81	0.59	0.597403	Negative	0	Rio de Janeiro
T. cruzi-negative 1578	0.690734	0.109125	0.973096	0.313973	Negative	0	Rio de Janeiro
T. cruzi-negative 1579	0.368934	0.603423	0.564818	0.184384	Negative	0	Rio de Janeiro
T. cruzi-negative 1580	0.665518	0.77842	0.778228	0.279635	Negative	0	Rio de Janeiro
T. cruzi-negative 1581	0.68054	0.60603	1.03777	0.364932	Negative	0.019	Rio de Janeiro
T. cruzi-negative 1582	0.434467	0.583475	0.462666	0.599106	Negative	0	Rio de Janeiro
T. cruzi-negative 1583	1.32825	0.0853451	1.97273	0.681461	Negative	0.448	Rio de Janeiro
T. cruzi-negative 1584	0.63649	0.645699	0.694123	0.5693	Negative	0	Rio de Janeiro
T. cruzi-negative 1585	1.72	0.95	0.78	0.94	Negative	0.016	Sergipe
T. cruzi-negative 1586	0.73	0.71	0.74	0.94	Negative	0	Sergipe
T. cruzi-negative 1587	1.48	0.94	0.68	0.884455	Negative	0.016	Sergipe
T. cruzi-negative 1588	1.05	0.66	0.56	0.88	Negative	0.016	Sergipe
T. cruzi-negative 1589	0.418752	1.24067	0.67	0.85	Negative	0.309	Sergipe
T. cruzi-negative 1590	0.86	0.78	0.61	0.76	Negative	0	Sergipe
T. cruzi-negative 1591	0.79	0.390486	0.49	0.68	Negative	0	Sergipe
T. cruzi-negative 1592	1.46	0.64	0.58	0.67	Negative	0.016	Sergipe
T. cruzi-negative 1593	0.688769	0.564879	0.42746	0.650638	Negative	0	Sergipe
T. cruzi-negative 1594	0.438333	0.542166	0.516846	0.647001	Negative	0	Sergipe
T. cruzi-negative 1595	0.305907	0.321496	0.226	0.639234	Negative	0	Sergipe
T. cruzi-negative 1596	0.652829	0.466366	0.510254	0.633191	Negative	0	Sergipe
T. cruzi-negative 1597	0.436473	0.486253	0.390804	0.619946	Negative	0	Sergipe
T. cruzi-negative 1598	0.677371	0.266366	0.49673	0.606894	Negative	0	Sergipe
T. cruzi-negative 1599	1.79	0.462608	0.48	0.59	Negative	0.016	Sergipe
T. cruzi-negative 1600	0.381055	0.45471	0.400946	0.575509	Negative	0	Sergipe
T. cruzi-negative 1601	1.63	0.557194	0.48	0.57	Negative	0.016	Sergipe
T. cruzi-negative 1602	0.276705	0.601762	0.223333	0.562809	Negative	0	Sergipe
T. cruzi-negative 1603	0.549002	0.0462412	0.455333	0.560596	Negative	0	Sergipe
T. cruzi-negative 1604	1.21	0.5	0.42	0.53	Negative	0.016	Sergipe
T. cruzi-negative 1605	0.369211	0.248082	0.318698	0.521763	Negative	0	Sergipe
T. cruzi-negative 1606	0.617764	0.374574	0.339464	0.520896	Negative	0	Sergipe
T. cruzi-negative 1607	0.352193	0.392206	0.472999	0.519788	Negative	0	Sergipe
T. cruzi-negative 1608	0.398752	0.406147	0.423206	0.504085	Negative	0	Sergipe
T. cruzi-negative 1609	0.311889	0.346441	0.754545	0.503799	Negative	0	Sergipe
T. cruzi-negative 1610	0.429825	0.448721	0.38853	0.497842	Negative	0	Sergipe
T. cruzi-negative 1611	0.366754	0.459512	0.436798	0.493599	Negative	0	Sergipe
T. cruzi-negative 1612	0.45	0.41	0.35	0.49	Negative	0	Sergipe
T. cruzi-negative 1613	0.39193	0.439209	0.434349	0.489868	Negative	0	Sergipe
T. cruzi-negative 1614	0.317904	0.327472	0.457751	0.488942	Negative	0	Sergipe
T. cruzi-negative 1615	0.322719	0.441287	0.384528	0.488844	Negative	0	Sergipe
T. cruzi-negative 1616	0.511398	0.351801	0.341175	0.484511	Negative	0	Sergipe
T. cruzi-negative 1617	0.47812	0.298865	0.309111	0.470638	Negative	0	Sergipe
T. cruzi-negative 1618	0.297368	0.389648	0.397849	0.46902	Negative	0	Sergipe
T. cruzi-negative 1619	0.272807	0.370544	0.398805	0.466533	Negative	0	Sergipe
T. cruzi-negative 1620	0.368053	0.0480423	0.352349	0.462809	Negative	0	Sergipe
T. cruzi-negative 1621	0.565526	0.403557	0.412007	0.462582	Negative	0	Sergipe
T. cruzi-negative 1622	0.237461	0.299766	0.319916	0.460041	Negative	0	Sergipe
T. cruzi-negative 1623	0.40522	0.358589	0.272254	0.45848	Negative	0	Sergipe
T. cruzi-negative 1624	0.322544	0.381255	0.510514	0.455194	Negative	0	Sergipe
T. cruzi-negative 1625	0.564649	0.481735	0.339845	0.442392	Negative	0	Sergipe
T. cruzi-negative 1626	0.400499	0.499413	0.33527	0.442298	Negative	0	Sergipe
T. cruzi-negative 1627	0.337236	0.247336	0.76516	0.441995	Negative	0	Sergipe
T. cruzi-negative 1628	0.555075	0.298316	0.324222	0.437191	Negative	0	Sergipe
T. cruzi-negative 1629	0.576053	0.195164	0.367921	0.437125	Negative	0	Sergipe
T. cruzi-negative 1630	0.334737	0.360552	0.34552	0.433394	Negative	0	Sergipe
T. cruzi-negative 1631	0.267018	0.296363	0.373118	0.429956	Negative	0	Sergipe
T. cruzi-negative 1632	0.507238	0.130501	0.351397	0.42834	Negative	0	Sergipe
T. cruzi-negative 1633	0.460702	0.335612	0.318757	0.424909	Negative	0	Sergipe
T. cruzi-negative 1634	0.767368	0.352078	0.367682	0.424396	Negative	0	Sergipe
T. cruzi-negative 1635	0.23005	0.216965	0.304046	0.424355	Negative	0	Sergipe
T. cruzi-negative 1636	0.400333	0.432694	0.336476	0.421532	Negative	0	Sergipe
T. cruzi-negative 1637	0.245731	0.297101	0.297951	0.419064	Negative	0	Sergipe
T. cruzi-negative 1638	0.498586	0.344362	0.326508	0.413277	Negative	0	Sergipe
T. cruzi-negative 1639	0.486522	0.398551	0.319651	0.41234	Negative	0	Sergipe
T. cruzi-negative 1640	0.443158	0.397242	0.397073	0.411156	Negative	0	Sergipe
T. cruzi-negative 1641	0.280421	0.290175	0.278823	0.411126	Negative	0	Sergipe
T. cruzi-negative 1642	0.435774	0.208262	0.269937	0.40766	Negative	0	Sergipe
T. cruzi-negative 1643	0.405789	0.360552	0.430167	0.401646	Negative	0	Sergipe
T. cruzi-negative 1644	0.389185	0.126899	0.536921	0.399064	Negative	0	Sergipe
T. cruzi-negative 1645	0.326872	0.204033	0.241111	0.398298	Negative	0	Sergipe
T. cruzi-negative 1646	0.687105	0.356635	0.397073	0.396745	Negative	0	Sergipe
T. cruzi-negative 1647	0.394343	0.187666	0.33819	0.390809	Negative	0	Sergipe
T. cruzi-negative 1648	0.423794	0.353602	0.26327	0.390213	Negative	0	Sergipe
T. cruzi-negative 1649	0.513894	0.360023	0.561048	0.387064	Negative	0	Sergipe
T. cruzi-negative 1650	0.323509	0.172302	0.307348	0.384309	Negative	0	Sergipe
T. cruzi-negative 1651	0.187091	0.240622	0.231529	0.381547	Negative	0	Sergipe
T. cruzi-negative 1652	1.53	0.27	0.25	0.38	Negative	0.016	Sergipe
T. cruzi-negative 1653	0.762982	0.284612	0.33865	0.379407	Negative	0	Sergipe
T. cruzi-negative 1654	0.235635	0.262575	0.22722	0.379308	Negative	0	Sergipe
T. cruzi-negative 1655	0.433028	0.421574	0.373429	0.374043	Negative	0	Sergipe
T. cruzi-negative 1656	0.39	0.26	0.28	0.372255	Negative	0	Sergipe
T. cruzi-negative 1657	0.187091	0.268542	0.216605	0.370963	Negative	0	Sergipe
T. cruzi-negative 1658	0.313311	0.180619	0.541429	0.368085	Negative	0	Sergipe
T. cruzi-negative 1659	0.385108	0.274667	0.261111	0.367745	Negative	0	Sergipe
T. cruzi-negative 1660	0.20363	0.215367	0.174672	0.367232	Negative	0	Sergipe
T. cruzi-negative 1661	0.225965	0.272942	0.285663	0.365435	Negative	0	Sergipe
T. cruzi-negative 1662	0.243798	0.283461	0.260641	0.363636	Negative	0	Sergipe
T. cruzi-negative 1663	0.230695	0.228154	0.244929	0.362958	Negative	0	Sergipe
T. cruzi-negative 1664	0.36	0.33721	0.31	0.36	Negative	0	Sergipe
T. cruzi-negative 1665	0.443012	0.383046	0.300413	0.36	Negative	0	Sergipe
T. cruzi-negative 1666	1.66	0.35	0.29	0.36	Negative	0.016	Sergipe
T. cruzi-negative 1667	0.459318	0.347807	0.275079	0.358128	Negative	0	Sergipe
T. cruzi-negative 1668	0.474626	0.296829	0.255333	0.358043	Negative	0	Sergipe
T. cruzi-negative 1669	0.373295	0.259397	0.420667	0.354809	Negative	0	Sergipe
T. cruzi-negative 1670	0.36226	0.233909	0.209984	0.352985	Negative	0	Sergipe
T. cruzi-negative 1671	0.19622	0.256394	0.193221	0.351628	Negative	0	Sergipe
T. cruzi-negative 1672	0.200838	0.21899	0.252181	0.351085	Negative	0	Sergipe
T. cruzi-negative 1673	0.306579	0.32	0.28	0.35	Negative	0	Sergipe
T. cruzi-negative 1674	0.36	0.33	0.26	0.35	Negative	0	Sergipe
T. cruzi-negative 1675	0.430439	0.267026	0.253345	0.35	Negative	0	Sergipe
T. cruzi-negative 1676	0.417055	0.325959	0.256984	0.349362	Negative	0	Sergipe
T. cruzi-negative 1677	0.348947	0.266547	0.371505	0.347879	Negative	0	Sergipe
T. cruzi-negative 1678	0.286667	0.0416867	0.254779	0.345538	Negative	0	Sergipe
T. cruzi-negative 1679	0.169474	0.251439	0.241039	0.345465	Negative	0	Sergipe
T. cruzi-negative 1680	0.120825	0.156117	0.169837	0.340638	Negative	0	Sergipe
T. cruzi-negative 1681	1.4	0.371823	0.27	0.34	Negative	0.016	Sergipe
T. cruzi-negative 1682	0.24	0.25	0.25	0.34	Negative	0	Sergipe
T. cruzi-negative 1683	0.229836	0.26364	0.233263	0.337585	Negative	0	Sergipe
T. cruzi-negative 1684	0.165702	0.364948	0.274791	0.337052	Negative	0	Sergipe
T. cruzi-negative 1685	0.453328	0.217737	0.318952	0.334979	Negative	0	Sergipe
T. cruzi-negative 1686	0.271048	0.215779	0.248222	0.334383	Negative	0	Sergipe
T. cruzi-negative 1687	0.432113	0.243814	0.333048	0.334213	Negative	0	Sergipe
T. cruzi-negative 1688	0.309097	0.226023	0.215081	0.330868	Negative	0	Sergipe
T. cruzi-negative 1689	0.271667	0.197562	0.219474	0.330834	Negative	0	Sergipe
T. cruzi-negative 1690	0.311667	0.231375	0.25687	0.328493	Negative	0	Sergipe
T. cruzi-negative 1691	0.228762	0.473785	0.203731	0.328155	Negative	0	Sergipe
T. cruzi-negative 1692	0.358319	0.251723	0.285429	0.326043	Negative	0	Sergipe
T. cruzi-negative 1693	0.323045	0.230266	0.259587	0.324851	Negative	0	Sergipe
T. cruzi-negative 1694	0.360899	0.0759984	0.260603	0.321277	Negative	0	Sergipe
T. cruzi-negative 1695	0.191601	0.461637	0.200053	0.320149	Negative	0	Sergipe
T. cruzi-negative 1696	0.335025	0.210924	0.257048	0.320085	Negative	0	Sergipe
T. cruzi-negative 1697	0.329932	0.310103	0.24	0.32	Negative	0	Sergipe
T. cruzi-negative 1698	0.289018	0.244753	0.392794	0.31966	Negative	0	Sergipe
T. cruzi-negative 1699	0.60807	0.344804	0.284349	0.319642	Negative	0	Sergipe
T. cruzi-negative 1700	0.364143	0.411002	0.247841	0.319574	Negative	0	Sergipe
T. cruzi-negative 1701	0.390526	0.202198	0.240562	0.319276	Negative	0	Sergipe
T. cruzi-negative 1702	0.387937	0.321104	0.251143	0.318553	Negative	0	Sergipe
T. cruzi-negative 1703	0.157233	0.158248	0.154125	0.317232	Negative	0	Sergipe
T. cruzi-negative 1704	0.205349	0.528346	0.250709	0.315265	Negative	0	Sergipe
T. cruzi-negative 1705	0.198333	0.479496	0.251493	0.314301	Negative	0	Sergipe
T. cruzi-negative 1706	0.84	0.31	0.25	0.31	Negative	0	Sergipe
T. cruzi-negative 1707	1.84	0.34	0.19	0.31	Negative	0.016	Sergipe
T. cruzi-negative 1708	0.366473	0.319616	0.294381	0.309532	Negative	0	Sergipe
T. cruzi-negative 1709	0.351997	0.183438	0.197492	0.309362	Negative	0	Sergipe
T. cruzi-negative 1710	0.354908	0.256343	0.24219	0.305787	Negative	0	Sergipe
T. cruzi-negative 1711	0.14993	0.15228	0.188019	0.305495	Negative	0	Sergipe
T. cruzi-negative 1712	0.290877	0.192766	0.267025	0.305011	Negative	0	Sergipe
T. cruzi-negative 1713	0.143486	0.295753	0.167945	0.304953	Negative	0	Sergipe
T. cruzi-negative 1714	0.492097	0.379287	0.273556	0.301447	Negative	0	Sergipe
T. cruzi-negative 1715	0.480532	0.451331	0.400794	0.301021	Negative	0	Sergipe
T. cruzi-negative 1716	0.179573	0.191709	0.165318	0.299729	Negative	0	Sergipe
T. cruzi-negative 1717	0.349085	0.289076	0.240921	0.299319	Negative	0	Sergipe
T. cruzi-negative 1718	0.259123	0.082534	0.234468	0.299159	Negative	0	Sergipe
T. cruzi-negative 1719	0.371053	0.171183	0.214815	0.297915	Negative	0	Sergipe
T. cruzi-negative 1720	0.299386	0.273181	0.31135	0.29711	Negative	0	Sergipe
T. cruzi-negative 1721	0.282196	0.179444	0.224921	0.295149	Negative	0	Sergipe
T. cruzi-negative 1722	0.348087	0.227682	0.285111	0.294043	Negative	0	Sergipe
T. cruzi-negative 1723	0.342928	0.260885	0.244286	0.293957	Negative	0	Sergipe
T. cruzi-negative 1724	0.373794	0.288528	0.242698	0.292766	Negative	0	Sergipe
T. cruzi-negative 1725	0.362396	0.215936	0.186635	0.290723	Negative	0	Sergipe
T. cruzi-negative 1726	0.2	0.22	0.21	0.29	Negative	0	Sergipe
T. cruzi-negative 1727	0.176888	0.18702	0.239201	0.289891	Negative	0	Sergipe
T. cruzi-negative 1728	0.263394	0.199099	0.313175	0.288936	Negative	0	Sergipe
T. cruzi-negative 1729	0.323211	0.237001	0.277556	0.287064	Negative	0	Sergipe
T. cruzi-negative 1730	0.297587	0.199334	0.185048	0.281362	Negative	0	Sergipe
T. cruzi-negative 1731	0.297754	0.151488	0.212095	0.280596	Negative	0	Sergipe
T. cruzi-negative 1732	0.348253	0.279914	0.199714	0.278894	Negative	0	Sergipe
T. cruzi-negative 1733	0.233702	0.197997	0.179559	0.27829	Negative	0	Sergipe
T. cruzi-negative 1734	0.261626	0.228154	0.29464	0.278087	Negative	0	Sergipe
T. cruzi-negative 1735	0.347171	0.198238	0.194317	0.277532	Negative	0	Sergipe
T. cruzi-negative 1736	0.547719	0.341367	0.232198	0.277286	Negative	0	Sergipe
T. cruzi-negative 1737	0.395757	0.268794	0.212984	0.275574	Negative	0	Sergipe
T. cruzi-negative 1738	0.17386	0.211391	0.200717	0.273848	Negative	0	Sergipe
T. cruzi-negative 1739	0.321298	0.234103	0.210952	0.273362	Negative	0	Sergipe
T. cruzi-negative 1740	0.224386	0.15	0.27	0.27	Negative	0	Sergipe
T. cruzi-negative 1741	0.227688	0.255861	0.289648	0.269878	Negative	0	Sergipe
T. cruzi-negative 1742	0.221228	0.165987	0.177658	0.267045	Negative	0	Sergipe
T. cruzi-negative 1743	0.142734	0.213192	0.218602	0.264925	Negative	0	Sergipe
T. cruzi-negative 1744	0.318333	0.179576	0.214098	0.264704	Negative	0	Sergipe
T. cruzi-negative 1745	0.176458	0.272698	0.162901	0.263772	Negative	0	Sergipe
T. cruzi-negative 1746	0.173333	0.183893	0.217085	0.263387	Negative	0	Sergipe
T. cruzi-negative 1747	0.214123	0.163385	0.3	0.26	Negative	0	Sergipe
T. cruzi-negative 1748	0.454194	0.180413	0.168996	0.259701	Negative	0	Sergipe
T. cruzi-negative 1749	0.41822	0.226038	0.159778	0.258723	Negative	0	Sergipe
T. cruzi-negative 1750	0.349667	0.142404	0.599651	0.258213	Negative	0	Sergipe
T. cruzi-negative 1751	0.11524	0.259697	0.170836	0.25692	Negative	0	Sergipe
T. cruzi-negative 1752	0.1074	0.231777	0.214819	0.253799	Negative	0	Sergipe
T. cruzi-negative 1753	0.161637	0.192029	0.158539	0.252782	Negative	0	Sergipe
T. cruzi-negative 1754	0.135646	0.191496	0.152338	0.252646	Negative	0	Sergipe
T. cruzi-negative 1755	0.428246	0.160791	0.214875	0.251244	Negative	0	Sergipe
T. cruzi-negative 1756	0.294509	0.219538	0.195016	0.250383	Negative	0	Sergipe
T. cruzi-negative 1757	0.142412	0.155904	0.197267	0.250068	Negative	0	Sergipe
T. cruzi-negative 1758	1.25	0.203957	0.26	0.25	Negative	0.016	Sergipe
T. cruzi-negative 1759	0.16307	0.135212	0.241219	0.247732	Negative	0	Sergipe
T. cruzi-negative 1760	0.148964	0.178602	0.170468	0.247626	Negative	0	Sergipe
T. cruzi-negative 1761	0.343178	0.23794	0.249492	0.246298	Negative	0	Sergipe
T. cruzi-negative 1762	0.256656	0.0514879	0.196667	0.245787	Negative	0	Sergipe
T. cruzi-negative 1763	0.2401	0.193931	0.16327	0.24366	Negative	0	Sergipe
T. cruzi-negative 1764	0.188379	0.199595	0.194903	0.243555	Negative	0	Sergipe
T. cruzi-negative 1765	0.160175	0.189808	0.19325	0.243343	Negative	0	Sergipe
T. cruzi-negative 1766	0.195351	0.107474	0.198088	0.243197	Negative	0	Sergipe
T. cruzi-negative 1767	0.355088	0.111151	0.213919	0.24305	Negative	0	Sergipe
T. cruzi-negative 1768	0.191387	0.163257	0.142985	0.242537	Negative	0	Sergipe
T. cruzi-negative 1769	0.187632	0.292526	0.210932	0.233394	Negative	0	Sergipe
T. cruzi-negative 1770	0.367368	0.165588	0.204898	0.231419	Negative	0	Sergipe
T. cruzi-negative 1771	0.165288	0.172329	0.24	0.23	Negative	0	Sergipe
T. cruzi-negative 1772	1.42	0.17	0.22	0.23	Negative	0.016	Sergipe
T. cruzi-negative 1773	0.264311	0.206113	0.2	0.23	Negative	0	Sergipe
T. cruzi-negative 1774	0.474493	0.175405	0.145244	0.227001	Negative	0	Sergipe
T. cruzi-negative 1775	0.232612	0.080462	0.221048	0.223234	Negative	0	Sergipe
T. cruzi-negative 1776	0.0793685	0.110188	0.106989	0.222727	Negative	0	Sergipe
T. cruzi-negative 1777	0.125121	0.269434	0.137047	0.220149	Negative	0	Sergipe
T. cruzi-negative 1778	0.274293	0.212099	0.203079	0.213702	Negative	0	Sergipe
T. cruzi-negative 1779	0.371066	0.168265	0.150552	0.213636	Negative	0	Sergipe
T. cruzi-negative 1780	0.0924561	0.0521583	0.0811231	0.212838	Negative	0	Sergipe
T. cruzi-negative 1781	0.117544	0.106035	0.178256	0.212546	Negative	0	Sergipe
T. cruzi-negative 1782	0.131135	0.179348	0.136469	0.21038	Negative	0	Sergipe
T. cruzi-negative 1783	1.3	0.2	0.18	0.21	Negative	0.016	Sergipe
T. cruzi-negative 1784	1.06	0.2	0.15	0.21	Negative	0.016	Sergipe
T. cruzi-negative 1785	0.135861	0.155691	0.158329	0.209498	Negative	0	Sergipe
T. cruzi-negative 1786	0.202579	0.143031	0.198381	0.20817	Negative	0	Sergipe
T. cruzi-negative 1787	0.279285	0.200744	0.187587	0.208085	Negative	0	Sergipe
T. cruzi-negative 1788	0.171667	0.171743	0.151075	0.206328	Negative	0	Sergipe
T. cruzi-negative 1789	0.23594	0.274824	0.169111	0.206128	Negative	0	Sergipe
T. cruzi-negative 1790	0.139298	0.195865	0.209459	0.205699	Negative	0	Sergipe
T. cruzi-negative 1791	0.583527	0.132929	0.157048	0.200255	Negative	0	Sergipe
T. cruzi-negative 1792	0.230948	0.189076	0.20581	0.198638	Negative	0	Sergipe
T. cruzi-negative 1793	0.134142	0.14269	0.139201	0.197422	Negative	0	Sergipe
T. cruzi-negative 1794	0.130877	0.0958034	0.157228	0.196964	Negative	0	Sergipe
T. cruzi-negative 1795	0.161491	0.0853317	0.159379	0.195208	Negative	0	Sergipe
T. cruzi-negative 1796	0.0992375	0.103261	0.101156	0.19464	Negative	0	Sergipe
T. cruzi-negative 1797	0.248669	0.0911903	0.154381	0.193447	Negative	0	Sergipe
T. cruzi-negative 1798	0.234737	0.151279	0.188172	0.190454	Negative	0	Sergipe
T. cruzi-negative 1799	0.124154	0.162548	0.179821	0.19	Negative	0	Sergipe
T. cruzi-negative 1800	0.236316	0.176379	0.211649	0.188186	Negative	0	Sergipe
T. cruzi-negative 1801	0.102352	0.103474	0.127063	0.186635	Negative	0	Sergipe
T. cruzi-negative 1802	0.227537	0.205677	0.163333	0.182213	Negative	0	Sergipe
T. cruzi-negative 1803	0.0866717	0.0946292	0.156542	0.18175	Negative	0	Sergipe
T. cruzi-negative 1804	0.305351	0.0871703	0.142234	0.18109	Negative	0	Sergipe
T. cruzi-negative 1805	0.195507	0.149765	0.162698	0.180085	Negative	0	Sergipe
T. cruzi-negative 1806	1.7	0.19	0.17	0.18	Negative	0.016	Sergipe
T. cruzi-negative 1807	0.264912	0.135931	0.120729	0.179407	Negative	0	Sergipe
T. cruzi-negative 1808	0.111159	0.103367	0.180137	0.17863	Negative	0	Sergipe
T. cruzi-negative 1809	0.144298	0.0646283	0.113799	0.176628	Negative	0	Sergipe
T. cruzi-negative 1810	0.142719	0.0902878	0.207348	0.170044	Negative	0	Sergipe
T. cruzi-negative 1811	0.0825905	0.123508	0.0868103	0.169539	Negative	0	Sergipe
T. cruzi-negative 1812	0.146404	0.13689	0.159379	0.167849	Negative	0	Sergipe
T. cruzi-negative 1813	0.152368	0.158074	0.142055	0.16624	Negative	0	Sergipe
T. cruzi-negative 1814	0.0844163	0.119778	0.0713085	0.161872	Negative	0	Sergipe
T. cruzi-negative 1815	1.16	0.13	0.15	0.16	Negative	0.016	Sergipe
T. cruzi-negative 1816	0.86	0.11	0.116553	0.16	Negative	0	Sergipe
T. cruzi-negative 1817	0.215308	0.0946359	0.134254	0.159915	Negative	0	Sergipe
T. cruzi-negative 1818	0.104715	0.116049	0.146926	0.159905	Negative	0	Sergipe
T. cruzi-negative 1819	0.0998819	0.106777	0.12701	0.156784	Negative	0	Sergipe
T. cruzi-negative 1820	0.0977339	0.0890878	0.107514	0.155495	Negative	0	Sergipe
T. cruzi-negative 1821	0.0661583	0.0917519	0.172675	0.153799	Negative	0	Sergipe
T. cruzi-negative 1822	0.171381	0.147338	0.195079	0.152766	Negative	0	Sergipe
T. cruzi-negative 1823	0.326206	0.14	0.33	0.15	Negative	0	Sergipe
T. cruzi-negative 1824	0.18	0.06	0.14	0.15	Negative	0	Sergipe
T. cruzi-negative 1825	0.0805499	0.103687	0.175565	0.148507	Negative	0	Sergipe
T. cruzi-negative 1826	0.216389	0.153915	0.115651	0.147574	Negative	0	Sergipe
T. cruzi-negative 1827	0.21797	0.06	0.114254	0.145106	Negative	0	Sergipe
T. cruzi-negative 1828	0.150526	0.108513	0.158363	0.141002	Negative	0	Sergipe
T. cruzi-negative 1829	0.297712	0.0884484	0.260273	0.140977	Negative	0	Sergipe
T. cruzi-negative 1830	1.12	0.0992278	0.07	0.14	Negative	0.016	Sergipe
T. cruzi-negative 1831	0.0630437	0.0752344	0.0757225	0.138806	Negative	0	Sergipe
T. cruzi-negative 1832	0.103748	0.111466	0.0950604	0.138467	Negative	0	Sergipe
T. cruzi-negative 1833	0.12888	0.0958014	0.114503	0.135753	Negative	0	Sergipe
T. cruzi-negative 1834	0.0872087	0.109228	0.104046	0.13365	Negative	0	Sergipe
T. cruzi-negative 1835	0.0692729	0.0708653	0.0491855	0.133446	Negative	0	Sergipe
T. cruzi-negative 1836	0.0676619	0.0797101	0.090226	0.129851	Negative	0	Sergipe
T. cruzi-negative 1837	0.0492965	0.0768329	0.0603258	0.128426	Negative	0	Sergipe
T. cruzi-negative 1838	0.0776501	0.108056	0.079506	0.126594	Negative	0	Sergipe
T. cruzi-negative 1839	0.161231	0.0848473	0.0875873	0.123064	Negative	0	Sergipe
T. cruzi-negative 1840	0.12	0.12	0.169952	0.12	Negative	0	Sergipe
T. cruzi-negative 1841	0.0985931	0.106049	0.07	0.12	Negative	0	Sergipe
T. cruzi-negative 1842	0.0857895	0.059992	0.062724	0.118325	Negative	0	Sergipe
T. cruzi-negative 1843	0.0565997	0.0443372	0.04	0.111126	Negative	0	Sergipe
T. cruzi-negative 1844	0.0677193	0.0492806	0.045221	0.110205	Negative	0	Sergipe
T. cruzi-negative 1845	0.277824	0.452569	0.436092	0.207617	Negative	0	Rio Grande do Norte
T. cruzi-negative 1846	0.763167	0.371297	0.244221	0.240888	Negative	0	Rio Grande do Norte
T. cruzi-negative 1847	0.153012	0.214888	0.735472	0.0786164	Negative	0	Rio Grande do Norte
T. cruzi-negative 1848	1.80562	0.179974	0.199265	0.0844864	Negative	0.016	Rio Grande do Norte
T. cruzi-negative 1849	0.328884	0.169433	0.467554	0.0851852	Negative	0	Rio Grande do Norte
T. cruzi-negative 1850	0.369932	0.351383	0.438932	0.171558	Negative	0	Rio Grande do Norte
T. cruzi-negative 1851	0.621392	0.253228	0.265705	0.104612	Negative	0	Rio Grande do Norte
T. cruzi-negative 1852	0.328579	0.516337	0.540402	0.189727	Negative	0	Rio Grande do Norte
T. cruzi-negative 1853	0.218588	0.316206	0.556072	0.123899	Negative	0	Rio Grande do Norte
T. cruzi-negative 1854	1.001	0.25415	0.418523	0.218099	Negative	0.016	Rio Grande do Norte
T. cruzi-negative 1855	0.117685	0.149001	0.293879	0.279324	Negative	0	Rio Grande do Norte
T. cruzi-negative 1856	0.524278	0.749144	0.779056	0.294549	Negative	0	Rio Grande do Norte
T. cruzi-negative 1857	0.184048	0.467852	0.255259	0.213487	Negative	0	Rio Grande do Norte
T. cruzi-negative 1858	0.259569	0.488117	0.437365	0.305335	Negative	0	Rio Grande do Norte
T. cruzi-negative 1859	0.386655	0.440586	0.34236	0.46438	Negative	0	Rio Grande do Norte
T. cruzi-negative 1860	0.248957	0.747167	0.483692	0.214326	Negative	0	Rio Grande do Norte
T. cruzi-negative 1861	0.762811	0.869433	0.842262	0.689695	Negative	0	Rio Grande do Norte
T. cruzi-negative 1862	0.192892	0.347694	0.666654	0.285185	Negative	0	Rio Grande do Norte
T. cruzi-negative 1863	0.567495	0.640184	0.780533	0.214046	Negative	0	Rio Grande do Norte
T. cruzi-negative 1864	0.440099	0.641765	0.5145	0.32921	Negative	0	Rio Grande do Norte
T. cruzi-negative 1865	0.103331	0.306635	0.543462	0.376276	Negative	0	Rio Grande do Norte
T. cruzi-negative 1866	0.368505	0.579696	0.337659	0.463552	Negative	0	Rio Grande do Norte
T. cruzi-negative 1867	0.0934164	0.15044	0.198482	0.151259	Negative	0	Rio Grande do Norte
T. cruzi-negative 1868	0.228826	0.391213	0.259794	0.298211	Negative	0	Rio Grande do Norte
T. cruzi-negative 1869	0.761388	0.776987	0.309941	0.254473	Negative	0	Rio Grande do Norte
T. cruzi-negative 1870	0.571333	0.423715	0.661557	0.250943	Negative	0	Rio Grande do Norte
T. cruzi-negative 1871	0.989245	0.688933	0.588981	0.311181	Negative	0	Rio Grande do Norte
T. cruzi-negative 1872	0.595234	0.710791	0.570568	0.40391	Negative	0	Rio Grande do Norte
T. cruzi-negative 1873	0.661772	0.957049	0.789226	0.444794	Negative	0	Rio Grande do Norte
T. cruzi-negative 1874	0.100939	0.557406	0.757143	0.418619	Negative	0	Rio Grande do Norte
T. cruzi-negative 1875	2.55125	0.925165	0.703673	0.364291	Negative	0.016	Rio Grande do Norte
T. cruzi-negative 1876	0.226077	0.610962	0.622276	0.395495	Negative	0	Rio Grande do Norte
T. cruzi-negative 1440	1.36832	0.857708	0.719413	0.996797	Negative	0.016	Pernambuco
T. cruzi-negative 1877	0.164413	0.0984937	0.0830069	0.154076	Negative	0	Rio Grande do Norte
T. cruzi-negative 1878	0.42583	0.0943347	0.245005	0.0661775	Negative	0	Rio Grande do Norte
T. cruzi-negative 1879	2.78266	0.248748	0.347356	0.0983229	Negative	0.016	Rio Grande do Norte
T. cruzi-negative 1880	0.650074	0.213808	0.231097	0.209742	Negative	0	Rio Grande do Norte
T. cruzi-negative 1881	1.10312	0.278393	0.401126	0.12949	Negative	0.016	Rio Grande do Norte
T. cruzi-negative 1882	1.55168	0.12635	0.292605	0.221174	Negative	0.016	Rio Grande do Norte
T. cruzi-negative 1883	0.266144	0.369829	0.469197	0.184556	Negative	0	Rio Grande do Norte
T. cruzi-negative 1884	0.185289	0.222661	0.595152	0.0614256	Negative	0	Rio Grande do Norte
T. cruzi-negative 1885	0.0751748	0.240753	0.172233	0.215374	Negative	0	Rio Grande do Norte
T. cruzi-negative 1886	0.706658	1.44967	0.19748	0.122082	Negative	0.309	Rio Grande do Norte
T. cruzi-negative 1887	2.12552	0.313702	0.752785	0.106848	Negative	0.016	Rio Grande do Norte
T. cruzi-negative 1888	0.480585	0.91054	0.516326	0.327114	Negative	0	Rio Grande do Norte
T. cruzi-negative 1889	0.350409	0.381818	0.383595	0.204403	Negative	0	Rio Grande do Norte
T. cruzi-negative 1890	0.244484	0.253078	0.509927	0.392793	Negative	0	Rio Grande do Norte
T. cruzi-negative 1891	0.152282	0.624184	0.407627	0.370721	Negative	0	Rio Grande do Norte
T. cruzi-negative 1892	0.187983	0.420335	0.308766	0.367793	Negative	0	Rio Grande do Norte
T. cruzi-negative 1893	0.524111	0.594203	0.631719	0.377009	Negative	0	Rio Grande do Norte
T. cruzi-negative 1894	0.699816	0.341107	0.454407	0.104892	Negative	0	Rio Grande do Norte
T. cruzi-negative 1895	1.17836	0.382609	0.413859	0.110762	Negative	0.016	Rio Grande do Norte
T. cruzi-negative 1896	2.11917	0.597233	0.661361	0.180503	Negative	0.016	Rio Grande do Norte
T. cruzi-negative 1897	0.182713	0.181818	0.332762	0.0988819	Negative	0	Rio Grande do Norte
T. cruzi-negative 1898	0.387619	0.478261	0.56943	0.227603	Negative	0	Rio Grande do Norte
T. cruzi-negative 1899	0.140136	0.288452	0.22287	0.244698	Negative	0	Rio Grande do Norte
T. cruzi-negative 1900	0.322776	0.491632	0.298286	0.344599	Negative	0	Rio Grande do Norte
T. cruzi-negative 1901	0.229389	0.757238	0.349608	0.2833	Negative	0	Rio Grande do Norte
T. cruzi-negative 1902	0.765642	0.383399	0.695763	0.204403	Negative	0	Rio Grande do Norte
T. cruzi-negative 1903	0.569498	0.538735	0.500913	0.287142	Negative	0	Rio Grande do Norte
T. cruzi-negative 1904	0.305576	0.625858	0.430999	0.304341	Negative	0	Rio Grande do Norte
T. cruzi-negative 1905	0.427499	0.72029	0.387414	0.199651	Negative	0	Rio Grande do Norte
T. cruzi-negative 1906	0.345878	0.426219	0.631235	0.468468	Negative	0	Rio Grande do Norte
T. cruzi-negative 1907	0.242455	0.455336	0.596327	0.179804	Negative	0	Rio Grande do Norte
T. cruzi-negative 1908	0.397405	0.667852	0.693291	0.319567	Negative	0	Rio Grande do Norte
T. cruzi-negative 1909	0.178598	0.545356	0.644189	0.406156	Negative	0	Rio Grande do Norte
T. cruzi-negative 1910	0.28	0.370487	0.257962	0.165828	Negative	0	Rio Grande do Norte
T. cruzi-negative 1911	0.222028	2.19293	0.397502	0.213906	Negative	0.309	Rio Grande do Norte
T. cruzi-negative 1912	1.65401	0.573913	0.372527	0.188749	Negative	0.016	Rio Grande do Norte
T. cruzi-positive 01	3.02338	1.43267	1.26032	0.765812	Positive	0.999	Bahia
T. cruzi-positive 02	2.27698	1.52436	1.47839	0.811529	Positive	0.999	Bahia
T. cruzi-positive 03	2.17446	1.20987	1.26154	0.894781	Positive	0.999	Bahia
T. cruzi-positive 04	1.64029	1.09084	0.986569	0.964181	Positive	0.949	Bahia
T. cruzi-positive 05	1.73022	1.24488	1.31038	0.966573	Positive	0.999	Bahia
T. cruzi-positive 06	2.42806	1.24002	1.22247	0.972436	Positive	0.999	Bahia
T. cruzi-positive 07	2.32014	1.25676	1.22418	0.986008	Positive	0.999	Bahia
T. cruzi-positive 08	2.18705	1.50741	1.53968	1.09017	Positive	1	Bahia
T. cruzi-positive 09	0.619119	1.3893	1.98625	0.992174	Positive	0.958	Bahia
T. cruzi-positive 10	0.491777	1.17234	1.09232	0.655073	Positive	0.958	Bahia
T. cruzi-positive 11	0.939969	1.95438	2.41367	0.401988	Positive	0.958	Bahia
T. cruzi-positive 12	2.27698	1.49192	1.50696	1.37079	Positive	1	Bahia
T. cruzi-positive 13	2.43762	2.9011	3.69168	1.8401	Positive	1	Bahia
T. cruzi-positive 14	2.54606	2.38861	3.67181	2.05105	Positive	1	Bahia
T. cruzi-positive 15	1.19255	1.48358	3.77085	1.41898	Positive	1	Bahia
T. cruzi-positive 16	1.87521	1.35658	3.31574	1.47482	Positive	1	Bahia
T. cruzi-positive 17	2.54946	0.541649	1.06172	1.08188	Positive	0.991	Bahia
T. cruzi-positive 18	1.01882	1.72464	0.928153	1.36924	Positive	1	Bahia
T. cruzi-positive 19	0.447401	0.509255	1.304	1.30947	Positive	0.73	Bahia
T. cruzi-positive 20	1.63818	1.3731	1.33451	1.23375	Positive	1	Bahia
T. cruzi-positive 21	1.15026	1.18966	0.988277	1.11381	Positive	1	Bahia
T. cruzi-positive 22	1.95041	1.42904	1.43802	1.33784	Positive	1	Bahia
T. cruzi-positive 23	1.64336	1.02685	1.08674	1.10012	Positive	1	Bahia
T. cruzi-positive 24	1.28806	1.41263	1.12577	1.18759	Positive	1	Bahia
T. cruzi-positive 25	1.0039	1.02262	1.11405	0.857248	Positive	0.999	Bahia
T. cruzi-positive 26	1.12934	1.26891	1.47816	1.2174	Positive	1	Bahia
T. cruzi-positive 27	0.715169	1.40585	0.61491	1.40421	Positive	0.984	Bahia
T. cruzi-positive 28	1.36391	1.04768	0.921741	0.582385	Positive	0.949	Bahia
T. cruzi-positive 29	0.94108	1.18518	1.37429	0.934866	Positive	0.958	Bahia
T. cruzi-positive 30	1.22583	1.23931	1.33342	1.1132	Positive	1	Bahia
T. cruzi-positive 31	1.6536	1.38195	1.32597	1.001	Positive	1	Bahia
T. cruzi-positive 32	1.23594	1.4222	1.33123	1.06527	Positive	1	Bahia
T. cruzi-positive 33	1.22026	1.19056	1.179	1.35901	Positive	1	Bahia
T. cruzi-positive 34	1.63424	1.36519	1.73723	1.58145	Positive	1	Bahia
T. cruzi-positive 35	1.14497	1.66953	1.36241	1.14849	Positive	1	Bahia
T. cruzi-positive 36	1.32647	0.901851	1.47227	1.11408	Positive	0.991	Bahia
T. cruzi-positive 37	0.592217	2.48681	0.631826	2.86997	Positive	0.984	Bahia
T. cruzi-positive 38	1.17042	1.65598	1.84186	1.15951	Positive	1	Bahia
T. cruzi-positive 39	0.557174	2.79782	0.792313	2.75081	Positive	0.984	Bahia
T. cruzi-positive 40	0.703456	1.75409	0.947893	1.37144	Positive	0.984	Bahia
T. cruzi-positive 41	1.33764	1.53422	1.6001	1.25066	Positive	1	Bahia
T. cruzi-positive 42	0.3489	2.48424	0.48583	1.77036	Positive	0.984	Bahia
T. cruzi-positive 43	1.428	1.62906	0.770909	0.606179	Positive	0.949	Bahia
T. cruzi-positive 44	2.27509	2.06351	1.99309	2.37386	Positive	1	Bahia
T. cruzi-positive 45	1.20935	1.3134	1.43427	1.15099	Positive	1	Bahia
T. cruzi-positive 46	1.12136	1.2937	1.09812	1.22534	Positive	1	Bahia
T. cruzi-positive 47	1.53176	1.15573	1.09386	1.08287	Positive	1	Bahia
T. cruzi-positive 48	1.72952	1.13049	0.442041	0.620597	Positive	0.949	Bahia
T. cruzi-positive 49	1.34846	1.0587	0.888499	0.665062	Positive	0.949	Bahia
T. cruzi-positive 50	1.20493	1.67212	1.19928	1.15231	Positive	1	Bahia
T. cruzi-positive 51	1.08418	0.813747	1.03742	1.08457	Positive	0.991	Bahia
T. cruzi-positive 52	3.3284	1.57813	1.12402	0.798638	Positive	0.999	Bahia
T. cruzi-positive 53	1.50213	1.37505	1.24607	1.04954	Positive	1	Bahia
T. cruzi-positive 54	1.87308	1.07576	1.32989	1.52411	Positive	1	Bahia
T. cruzi-positive 55	1.44484	1.29077	1.26512	1.07663	Positive	1	Bahia
T. cruzi-positive 56	1.30917	1.28374	1.03817	0.998971	Positive	0.999	Bahia
T. cruzi-positive 57	1.41269	0.675707	1.68734	1.22095	Positive	0.991	Bahia
T. cruzi-positive 58	1.3271	1.73602	1.44285	0.939344	Positive	0.999	Bahia
T. cruzi-positive 59	1.76943	1.39173	1.44444	1.33578	Positive	1	Bahia
T. cruzi-positive 60	1.01029	1.11035	1.28386	1.18847	Positive	1	Bahia
T. cruzi-positive 61	1.60244	1.44457	1.65684	1.56924	Positive	1	Bahia
T. cruzi-positive 62	1.81579	3.37694	2.27885	2.28505	Positive	1	Bahia
T. cruzi-positive 63	1.2305	1.33606	1.03371	1.44786	Positive	1	Bahia
T. cruzi-positive 64	1.12509	1.43059	0.677673	0.545812	Positive	0.949	Maranhão
T. cruzi-positive 65	1.03339	1.1493	0.697194	0.624593	Positive	0.949	Maranhão
T. cruzi-positive 66	1.06836	1.21706	0.710742	0.671086	Positive	0.949	Maranhão
T. cruzi-positive 67	1.30291	1.42501	1.10188	0.715984	Positive	0.999	Maranhão
T. cruzi-positive 68	1.49667	1.44218	0.966748	0.716946	Positive	0.949	Maranhão
T. cruzi-positive 69	1.0331	1.06317	0.678184	0.767474	Positive	0.949	Maranhão
T. cruzi-positive 70	1.09223	1.00631	0.795731	0.795832	Positive	0.949	Maranhão
T. cruzi-positive 71	1.18853	1.00766	0.752354	0.804381	Positive	0.949	Maranhão
T. cruzi-positive 72	1.85587	1.11342	0.67881	0.821829	Positive	0.949	Maranhão
T. cruzi-positive 73	1.07355	1.2364	0.817007	0.826409	Positive	0.949	Maranhão
T. cruzi-positive 74	1.14296	1.18036	0.90825	0.834717	Positive	0.949	Maranhão
T. cruzi-positive 75	1.16401	1.06845	0.737831	0.841075	Positive	0.949	Maranhão
T. cruzi-positive 76	1.05485	1.45799	0.750853	0.844769	Positive	0.949	Maranhão
T. cruzi-positive 77	1.16798	1.38192	0.9165	0.850201	Positive	0.949	Maranhão
T. cruzi-positive 78	1.45026	1.15608	0.857509	0.860369	Positive	0.949	Maranhão
T. cruzi-positive 79	1.28349	1.07106	0.88269	0.860836	Positive	0.949	Maranhão
T. cruzi-positive 80	1.37826	1.35236	0.915476	0.894563	Positive	0.949	Maranhão
T. cruzi-positive 81	1.32525	1.40987	0.910445	0.918485	Positive	0.949	Maranhão
T. cruzi-positive 82	1.05607	1.131	0.831846	0.941342	Positive	0.949	Maranhão
T. cruzi-positive 83	1.03347	1.27926	0.68503	0.95826	Positive	0.949	Maranhão
T. cruzi-positive 84	1.13572	1.52345	0.915615	0.960131	Positive	0.949	Maranhão
T. cruzi-positive 85	1.7941	2.02452	1.3463	1.001	Positive	1	Maranhão
T. cruzi-positive 86	0.93442	1.16278	0.737499	1.001	Positive	0.984	Maranhão
T. cruzi-positive 87	1.07951	1.15185	0.805348	1.00146	Positive	1	Maranhão
[truncated: 168 more rows]
