# Supplementary material for: Evaluation of four chimeric Trypanosoma cruzi recombinant antigens for serological diagnosis of chronic Chagas disease in dogs: a phase II study
Source: Parasit Vectors. 2025 Dec 7;19:26. doi: 10.1186/s13071-025-07173-4 (PMC12797350; doi:10.1186/s13071-025-07173-4)
Supplement: Supplementary file 3 — Additional file 3. S3 Table: Reactivity Index for cross-reactivity assessment. [file 13071_2025_7173_MOESM3_ESM.xlsx]

## Sheet: S3 Table
Sample	IBMP-8.1	IBMP-8.2	IBMP-8.3	IBMP-8.4	LCA classification	a posteriori probability (%)	Origin
Anaplasmosis 01	0.491531	0.523884	4.1027	0.828651	Negative	0.019	Pernambuco
Anaplasmosis 02	1.80203	0.986042	0.594697	0.795564	Negative	0.016	Pernambuco
Anaplasmosis 03	0.42155	0.764423	0.63043	0.715686	Negative	0	Pernambuco
Anaplasmosis 04	0.565618	0.871997	0.788744	0.618006	Negative	0	Pernambuco
Anaplasmosis 05	0.624659	0.201741	0.81985	0.567514	Negative	0	Pernambuco
Anaplasmosis 06	0.508022	0.01	0.01	0.54	Negative	0	Pernambuco
Anaplasmosis 07	0.826985	0.101669	1.40254	0.537526	Negative	0.019	Pernambuco
Anaplasmosis 08	0.955867	0.123328	1.02383	0.532844	Negative	0.019	Pernambuco
Anaplasmosis 09	0.67543	0.232987	0.648263	0.459075	Negative	0	Pernambuco
Anaplasmosis 10	0.721298	0.392821	0.610095	0.390435	Negative	0	Pernambuco
Anaplasmosis 11	0.970272	0.01	0.02	0.38	Negative	0	Pernambuco
Anaplasmosis 12	0.557544	0.388883	0.707752	0.378052	Negative	0	Pernambuco
Anaplasmosis 13	0.679206	0.410188	0.633259	0.36614	Negative	0	Pernambuco
Anaplasmosis 14	0.367781	0.416953	0.449921	0.342316	Negative	0	Pernambuco
Anaplasmosis 15	0.350415	0.01	0.01	0.33	Negative	0	Pernambuco
Anaplasmosis 16	0.345686	0.146961	0.372269	0.329461	Negative	0	Pernambuco
Anaplasmosis 17	0.59656	0.306694	0.631416	0.329343	Negative	0	Pernambuco
Anaplasmosis 18	0.536848	0.374849	0.484667	0.315662	Negative	0	Pernambuco
Anaplasmosis 19	0.525198	0.01	0.02	0.31	Negative	0	Pernambuco
Anaplasmosis 20	0.55293	0.113035	0.472822	0.308704	Negative	0	Pernambuco
Anaplasmosis 21	0.457558	0.446739	0.537707	0.297854	Negative	0	Pernambuco
Anaplasmosis 22	0.361488	0.188055	0.582982	0.284409	Negative	0	Pernambuco
Anaplasmosis 23	0.484967	0.368992	0.753685	0.282639	Negative	0	Pernambuco
Anaplasmosis 24	0.384768	0.01	0.01	0.28	Negative	0	Pernambuco
Anaplasmosis 25	0.632918	0.343851	0.564951	0.279809	Negative	0	Pernambuco
Anaplasmosis 26	0.536149	0.178766	0.763951	0.279101	Negative	0	Pernambuco
Anaplasmosis 27	0.474759	0.24894	0.46374	0.261646	Negative	0	Pernambuco
Anaplasmosis 28	0.514893	0.20421	0.472295	0.259995	Negative	0	Pernambuco
Anaplasmosis 29	0.524402	0.408067	0.487694	0.25056	Negative	0	Pernambuco
Anaplasmosis 30	0.137562	0.0669783	0.38631	0.249083	Negative	0	Pernambuco
Anaplasmosis 31	1.18406	0.567575	1.23997	0.239234	Negative	0.448	Pernambuco
Anaplasmosis 32	0.69319	0.24167	0.451369	0.231926	Negative	0	Pernambuco
Anaplasmosis 33	0.284436	0.199263	0.540603	0.215532	Negative	0	Pernambuco
Anaplasmosis 34	0.22872	0.0471949	0.646699	0.19839	Negative	0	Pernambuco
Anaplasmosis 35	1.6896	0.533029	0.45022	0.189717	Negative	0.016	Pernambuco
Anaplasmosis 36	0.38568	0.215721	0.314885	0.182746	Negative	0	Pernambuco
Anaplasmosis 37	0.402741	0.0964762	0.298434	0.173311	Negative	0	Pernambuco
Anaplasmosis 38	0.443295	0.240963	0.325283	0.162106	Negative	0	Pernambuco
Anaplasmosis 39	0.40344	0.189772	0.269874	0.160927	Negative	0	Pernambuco
Anaplasmosis 40	0.448748	0.152615	0.392932	0.157743	Negative	0	Pernambuco
Anaplasmosis 41	2.076	0.195009	0.470697	0.15553	Negative	0.016	Pernambuco
Anaplasmosis 42	0.495607	0.134793	0.651857	0.152957	Negative	0	Pernambuco
Anaplasmosis 43	0.147263	0.0540846	0.466475	0.152638	Negative	0	Pernambuco
Anaplasmosis 44	0.326807	0.0713348	0.280666	0.148661	Negative	0	Pernambuco
Anaplasmosis 45	1.41892	0.236133	0.436751	0.147742	Negative	0.016	Pernambuco
Anaplasmosis 46	0.375192	0.232381	0.398592	0.14418	Negative	0	Pernambuco
Anaplasmosis 47	0.341071	0.21249	0.36582	0.143708	Negative	0	Pernambuco
Anaplasmosis 48	0.199066	0.107333	0.514663	0.137494	Negative	0	Pernambuco
Anaplasmosis 49	0.413784	0.399656	0.457191	0.128407	Negative	0	Pernambuco
Anaplasmosis 50	0.437701	0.255705	0.281456	0.126961	Negative	0	Pernambuco
Anaplasmosis 51	0.315852	0.55064	0.247642	0.0981189	Negative	0	Pernambuco
Anaplasmosis 52	0.664662	0.317963	0.673961	0.091583	Negative	0	Pernambuco
Anaplasmosis 53	0.139026	0.106644	0.590259	0.0898294	Negative	0	Pernambuco
Anaplasmosis 54	0.245141	0.0926393	0.321203	0.0885128	Negative	0	Pernambuco
Anaplasmosis 55	0.317866	0.358415	0.342838	0.0729316	Negative	0	Pernambuco
Anaplasmosis 56	0.35777	0.0816437	0.527925	0.0654392	Negative	0	Pernambuco
Anaplasmosis 57	0.250035	0.0474051	0.136286	0.0598538	Negative	0	Pernambuco
Anaplasmosis 58	0.244861	0.0243841	0.168663	0.05549	Negative	0	Pernambuco
Anaplasmosis 59	0.485876	0.547344	0.53974	1.0647	Negative	0.05	Pernambuco
Anaplasmosis 60	0.445013	0.432169	0.311915	1.02314	Negative	0.05	Pernambuco
Anaplasmosis 61	0.556287	0.49933	0.760673	1.02134	Negative	0.05	Pernambuco
Anaplasmosis 62	0.441574	0.450857	0.680976	1.01807	Negative	0.05	Pernambuco
Anaplasmosis 63	0.539708	0.599123	0.76344	1.00947	Negative	0.05	Pernambuco
Anaplasmosis 64	0.469821	0.477696	0.725946	0.963953	Negative	0	Pernambuco
Anaplasmosis 65	1.08325	0.717247	0.754158	0.948401	Negative	0.016	Pernambuco
Anaplasmosis 66	0.56956	0.551801	0.611172	0.943236	Negative	0	Pernambuco
Anaplasmosis 67	0.427676	0.362812	0.686157	0.905922	Negative	0	Pernambuco
Anaplasmosis 68	0.413102	0.44744	0.696137	0.898671	Negative	0	Pernambuco
Anaplasmosis 69	0.652333	0.318179	0.384451	0.882708	Negative	0	Pernambuco
Anaplasmosis 70	0.533178	1.02477	0.614544	0.882444	Negative	0.309	Pernambuco
Anaplasmosis 71	0.549183	0.29361	0.530191	0.876692	Negative	0	Pernambuco
Anaplasmosis 72	0.493946	0.411559	0.565136	0.875544	Negative	0	Pernambuco
Anaplasmosis 73	0.390179	0.384954	0.558301	0.859417	Negative	0	Pernambuco
Anaplasmosis 74	0.470846	0.508635	0.732585	0.85488	Negative	0	Pernambuco
Anaplasmosis 75	0.372002	0.231507	0.352276	0.854733	Negative	0	Pernambuco
Anaplasmosis 76	0.389262	0.560516	0.345388	0.849281	Negative	0	Pernambuco
Anaplasmosis 77	0.648923	0.600124	1.37079	0.83974	Negative	0.019	Pernambuco
Anaplasmosis 78	0.285634	0.353571	0.777461	0.818537	Negative	0	Pernambuco
Anaplasmosis 79	0.472114	0.323062	0.840735	0.817897	Negative	0	Pernambuco
Anaplasmosis 80	0.486909	0.433418	0.602855	0.813879	Negative	0	Pernambuco
Anaplasmosis 81	0.229899	0.259357	0.433406	0.780918	Negative	0	Pernambuco
Anaplasmosis 82	1.05984	0.617544	0.508165	0.780314	Negative	0.016	Pernambuco
Anaplasmosis 83	0.429586	0.296922	0.52567	0.775981	Negative	0	Pernambuco
Anaplasmosis 84	0.302068	0.788209	0.434525	0.770194	Negative	0	Pernambuco
Anaplasmosis 85	0.414923	0.479782	0.5543	0.764168	Negative	0	Pernambuco
Anaplasmosis 86	0.219214	0.345334	0.516145	0.749136	Negative	0	Pernambuco
Anaplasmosis 87	0.230151	0.276376	0.41954	0.745743	Negative	0	Pernambuco
Anaplasmosis 88	0.280079	0.410155	0.584804	0.740733	Negative	0	Pernambuco
Anaplasmosis 89	0.28051	0.351711	0.105801	0.740088	Negative	0	Pernambuco
Anaplasmosis 90	0.295326	0.252484	0.428587	0.737816	Negative	0	Pernambuco
Anaplasmosis 91	0.340843	0.246688	0.4189	0.731001	Negative	0	Pernambuco
Anaplasmosis 92	0.491446	0.515664	0.55473	0.727215	Negative	0	Pernambuco
Anaplasmosis 93	0.318583	0.42234	0.42877	0.719436	Negative	0	Pernambuco
Anaplasmosis 94	0.299115	0.251401	0.367208	0.716145	Negative	0	Pernambuco
Anaplasmosis 95	0.256394	0.271147	0.469271	0.695505	Negative	0	Pernambuco
Anaplasmosis 96	0.464806	0.619125	0.461201	0.688166	Negative	0	Pernambuco
Anaplasmosis 97	1.09646	0.503929	0.826198	0.687608	Negative	0.016	Pernambuco
Anaplasmosis 98	0.390684	0.439647	0.536431	0.684053	Negative	0	Pernambuco
Anaplasmosis 99	0.241976	0.265786	0.335936	0.676887	Negative	0	Pernambuco
Anaplasmosis 100	0.193397	0.227046	0.375269	0.673119	Negative	0	Pernambuco
Anaplasmosis 101	0.446715	0.536404	0.575921	0.669229	Negative	0	Pernambuco
Anaplasmosis 102	0.381625	0.362338	0.377677	0.666636	Negative	0	Pernambuco
Anaplasmosis 103	0.284023	0.20777	0.312561	0.641799	Negative	0	Pernambuco
Anaplasmosis 104	0.913625	0.284502	0.267894	0.631198	Negative	0	Pernambuco
Anaplasmosis 105	0.452138	0.271583	0.811716	0.624837	Negative	0	Pernambuco
Anaplasmosis 106	0.351077	0.296784	0.423851	0.620597	Negative	0	Pernambuco
Anaplasmosis 107	0.382354	0.72521	0.459042	0.610536	Negative	0	Pernambuco
Anaplasmosis 108	0.379792	0.175614	0.241739	0.548508	Negative	0	Pernambuco
Anaplasmosis 109	0.305407	0.389387	0.590249	0.527457	Negative	0	Pernambuco
Anaplasmosis 110	0.601989	0.327131	0.398188	0.485955	Negative	0	Pernambuco
Anaplasmosis 111	0.154097	0.172869	0.330509	0.464852	Negative	0	Pernambuco
Anaplasmosis 112	0.200321	0.200317	0.247551	0.430683	Negative	0	Pernambuco
Anaplasmosis 113	0.121659	0.13573	0.385965	0.427048	Negative	0	Pernambuco
Anaplasmosis 114	0.242477	0.233439	0.33484	0.371165	Negative	0	Pernambuco
Anaplasmosis 115	0.173133	0.158087	0.0718975	0.305134	Negative	0	Pernambuco
Babesiosis 01	0.519158	0.68	0.21	0.47	Negative	0	Pernambuco
Babesiosis 02	0.645998	0.42	0.12	0.69	Negative	0	Pernambuco
Babesiosis 03	0.519913	0.42	0.12	0.53	Negative	0	Pernambuco
Babesiosis 04	0.954228	0.01	0.02	0.72	Negative	0	Pernambuco
Babesiosis 05	0.604096	0.01	0.01	0.61	Negative	0	Pernambuco
Babesiosis 06	0.632597	0.01	0.01	0.59	Negative	0	Pernambuco
Babesiosis 07	0.508966	0.01	0.02	0.54	Negative	0	Pernambuco
Babesiosis 08	0.464798	0.01	0.01	0.45	Negative	0	Pernambuco
Babesiosis 09	0.403454	0.01	0.01	0.4	Negative	0	Pernambuco
Babesiosis 10	0.431578	0.01	0.03	0.38	Negative	0	Pernambuco
Babesiosis 11	1.00123	0.01	0.05	0.37	Negative	0.016	Pernambuco
Babesiosis 12	1.34261	0.01	0.01	0.34	Negative	0.016	Pernambuco
Babesiosis 13	0.257361	0.01	0.01	0.26	Negative	0	Pernambuco
Babesiosis 14	0.314503	1.61384	0.535265	0.859832	Negative	0.309	Pernambuco
Babesiosis 15	0.0489983	0.902117	0.351143	0.898556	Negative	0	Pernambuco
Babesiosis 16	1.37348	0.897413	0.681878	0.886701	Negative	0.016	Pernambuco
Babesiosis 17	0.764582	0.89245	0.786093	0.474432	Negative	0	Pernambuco
Babesiosis 18	0.699174	0.880223	3.02521	0.444609	Negative	0.019	Pernambuco
Babesiosis 19	1.02129	0.827573	1.23007	0.69778	Negative	0.448	Pernambuco
Babesiosis 20	0.800609	0.815667	0.860931	0.554593	Negative	0	Pernambuco
Babesiosis 21	1.34623	0.797527	0.477291	0.324839	Negative	0.016	Pernambuco
Babesiosis 22	0.567613	0.784017	1.27233	0.464966	Negative	0.019	Pernambuco
Babesiosis 23	0.561505	0.782037	0.419761	0.0737287	Negative	0	Pernambuco
Babesiosis 24	1.48685	0.772296	1.26466	0.145568	Negative	0.448	Pernambuco
Babesiosis 25	0.387387	0.760244	0.39089	1.48916	Negative	0.05	Pernambuco
Babesiosis 26	0.738884	0.755119	0.913012	0.401788	Negative	0	Pernambuco
Babesiosis 27	1.28214	0.73439	1.47744	0.777576	Negative	0.448	Pernambuco
Babesiosis 28	0.80988	0.724288	0.861566	0.503197	Negative	0	Pernambuco
Babesiosis 29	0.644385	0.687046	0.620229	0.534438	Negative	0	Pernambuco
Babesiosis 30	0.21113	0.647566	0.550867	0.442308	Negative	0	Pernambuco
Babesiosis 31	0.735136	0.592621	0.958957	0.896992	Negative	0	Pernambuco
Babesiosis 32	0.155049	0.592095	1.06897	0.494816	Negative	0.019	Pernambuco
Babesiosis 33	1.10266	0.58833	0.903302	0.257132	Negative	0.016	Pernambuco
Babesiosis 34	0.675599	0.583073	0.741779	0.560116	Negative	0	Pernambuco
Babesiosis 35	0.763576	0.574183	0.316304	0.0706684	Negative	0	Pernambuco
Babesiosis 36	0.752558	0.573589	1.2868	0.587936	Negative	0.019	Pernambuco
Babesiosis 37	0.633788	0.568176	1.19908	0.543806	Negative	0.019	Pernambuco
Babesiosis 38	0.770469	0.556655	0.847413	0.365612	Negative	0	Pernambuco
Babesiosis 39	0.170395	0.536715	0.183696	0.223357	Negative	0	Pernambuco
Babesiosis 40	0.760988	0.527603	1.04934	0.744628	Negative	0.019	Pernambuco
Babesiosis 41	0.502237	0.526186	0.645212	0.229034	Negative	0	Pernambuco
Babesiosis 42	0.227749	0.521344	0.578501	0.608415	Negative	0	Pernambuco
Babesiosis 43	0.405016	0.520333	1.12153	0.40158	Negative	0.019	Pernambuco
Babesiosis 44	0.561402	0.498625	1.10437	0.871307	Negative	0.019	Pernambuco
Babesiosis 45	0.325981	0.495847	0.905597	0.924471	Negative	0	Pernambuco
Babesiosis 46	0.618766	0.489317	0.769253	0.459741	Negative	0	Pernambuco
Babesiosis 47	0.240281	0.465746	0.508129	0.0807436	Negative	0	Pernambuco
Babesiosis 48	0.339479	0.465199	0.618213	0.099475	Negative	0	Pernambuco
Babesiosis 49	0.780047	0.462354	0.887992	0.935893	Negative	0	Pernambuco
Babesiosis 50	0.578287	0.453122	0.560427	0.523308	Negative	0	Pernambuco
Babesiosis 51	0.510742	0.451433	1.08213	0.286993	Negative	0.019	Pernambuco
Babesiosis 52	0.0966561	0.437681	0.319828	0.237566	Negative	0	Pernambuco
Babesiosis 53	0.558047	0.414585	0.774662	0.391089	Negative	0	Pernambuco
Babesiosis 54	0.543799	0.41361	0.660498	0.444122	Negative	0	Pernambuco
Babesiosis 55	0.125104	0.412253	0.544062	0.407513	Negative	0	Pernambuco
Babesiosis 56	0.724493	0.411854	0.527833	0.635656	Negative	0	Pernambuco
Babesiosis 57	0.22	0.4083	0.587412	0.72555	Negative	0	Pernambuco
Babesiosis 58	0.32795	0.406225	0.54099	0.746283	Negative	0	Pernambuco
Babesiosis 59	0.277908	0.401437	0.584449	0.624178	Negative	0	Pernambuco
Babesiosis 60	0.204458	0.391173	0.392125	0.459504	Negative	0	Pernambuco
Babesiosis 61	0.308201	0.384996	0.638444	0.521518	Negative	0	Pernambuco
Babesiosis 62	0.205878	0.384794	0.254848	0.111111	Negative	0	Pernambuco
Babesiosis 63	0.351737	0.380233	0.94551	0.724531	Negative	0	Pernambuco
Babesiosis 64	0.128098	0.372859	0.600912	0.393839	Negative	0	Pernambuco
Babesiosis 65	0.311825	0.366585	0.340922	0.424757	Negative	0	Pernambuco
Babesiosis 66	0.321633	0.36595	1.11592	0.886647	Negative	0.019	Pernambuco
Babesiosis 67	0.385282	0.361902	0.420356	0.335755	Negative	0	Pernambuco
Babesiosis 68	0.237071	0.361053	0.444085	0.566843	Negative	0	Pernambuco
Babesiosis 69	0.623969	0.354675	0.421088	0.0780328	Negative	0	Pernambuco
Babesiosis 70	0.887084	0.35261	1.76549	0.530609	Negative	0.019	Pernambuco
Babesiosis 71	0.350586	0.34801	0.732622	0.0996169	Negative	0	Pernambuco
Babesiosis 72	0.239916	0.34573	0.496214	0.496497	Negative	0	Pernambuco
Babesiosis 73	0.428352	0.336829	0.716441	0.455261	Negative	0	Pernambuco
Babesiosis 74	0.85182	0.330585	0.501268	0.24663	Negative	0	Pernambuco
Babesiosis 75	0.136151	0.327534	0.331157	0.473191	Negative	0	Pernambuco
Babesiosis 76	0.230917	0.325738	0.651857	0.250996	Negative	0	Pernambuco
Babesiosis 77	0.218159	0.32482	0.794831	0.781599	Negative	0	Pernambuco
Babesiosis 78	0.436979	0.321756	0.481578	0.118774	Negative	0	Pernambuco
Babesiosis 79	0.15089	0.320422	0.672829	0.67994	Negative	0	Pernambuco
Babesiosis 80	0.834576	0.317485	0.804323	0.397539	Negative	0	Pernambuco
Babesiosis 81	0.118075	0.31668	0.361007	0.377681	Negative	0	Pernambuco
Babesiosis 82	0.253703	0.311637	0.518422	0.344402	Negative	0	Pernambuco
Babesiosis 83	0.279582	0.310295	0.449682	0.492637	Negative	0	Pernambuco
Babesiosis 84	0.212777	0.305797	0.699418	0.393388	Negative	0	Pernambuco
Babesiosis 85	0.363001	0.30527	0.600405	0.656499	Negative	0	Pernambuco
Babesiosis 86	0.694868	0.305079	0.737497	0.481366	Negative	0	Pernambuco
Babesiosis 87	0.759275	0.304875	0.401747	0.26852	Negative	0	Pernambuco
Babesiosis 88	0.0682083	0.297526	0.505065	0.316754	Negative	0	Pernambuco
Babesiosis 89	0.728452	0.292418	0.494348	0.703389	Negative	0	Pernambuco
Babesiosis 90	0.564409	0.292166	1.65967	0.310447	Negative	0.019	Pernambuco
Babesiosis 91	0.347655	0.289895	0.493213	0.0966369	Negative	0	Pernambuco
Babesiosis 92	0.434019	0.289707	0.50306	0.416515	Negative	0	Pernambuco
Babesiosis 93	0.212943	0.285507	0.521145	0.43997	Negative	0	Pernambuco
Babesiosis 94	0.19065	0.285244	0.702203	0.515853	Negative	0	Pernambuco
Babesiosis 95	0.191715	0.283639	0.477996	0.758007	Negative	0	Pernambuco
Babesiosis 96	0.304869	0.283514	0.485337	0.164754	Negative	0	Pernambuco
Babesiosis 97	0.0796872	0.277075	0.377944	0.319609	Negative	0	Pernambuco
Babesiosis 98	0.279582	0.274222	0.560964	0.644767	Negative	0	Pernambuco
Babesiosis 99	0.204268	0.272306	0.539124	0.606162	Negative	0	Pernambuco
Babesiosis 100	0.235901	0.26996	0.631046	0.676935	Negative	0	Pernambuco
Babesiosis 101	0.0751955	0.269038	0.426437	0.381067	Negative	0	Pernambuco
Babesiosis 102	0.337936	0.265828	0.510367	0.201078	Negative	0	Pernambuco
Babesiosis 103	0.124603	0.264166	0.402491	0.437732	Negative	0	Pernambuco
Babesiosis 104	0.205774	0.259058	0.459559	0.56284	Negative	0	Pernambuco
Babesiosis 105	0.102978	0.258498	0.31489	0.262509	Negative	0	Pernambuco
Babesiosis 106	0.213276	0.256653	0.787794	0.449887	Negative	0	Pernambuco
Babesiosis 107	0.170628	0.252833	0.307232	0.45875	Negative	0	Pernambuco
Babesiosis 108	0.510558	0.251363	0.698671	0.775858	Negative	0	Pernambuco
Babesiosis 109	0.141339	0.244214	0.417636	0.53453	Negative	0	Pernambuco
Babesiosis 110	0.415398	0.24239	0.309181	0.277637	Negative	0	Pernambuco
Babesiosis 111	0.199398	0.232463	0.664752	0.697886	Negative	0	Pernambuco
Babesiosis 112	0.454744	0.229805	0.57637	0.544497	Negative	0	Pernambuco
Babesiosis 113	0.178007	0.229513	0.44391	0.37686	Negative	0	Pernambuco
Babesiosis 114	0.100675	0.226216	0.376265	0.545808	Negative	0	Pernambuco
Babesiosis 115	0.0380968	0.224901	0.690175	0.493464	Negative	0	Pernambuco
Babesiosis 116	0.153724	0.22108	0.495695	0.250338	Negative	0	Pernambuco
Babesiosis 117	0.147029	0.22091	0.332803	0.620889	Negative	0	Pernambuco
Babesiosis 118	0.505943	0.217134	0.477823	0.297264	Negative	0	Pernambuco
Babesiosis 119	0.207952	0.216601	0.721448	0.504282	Negative	0	Pernambuco
Babesiosis 120	0.412758	0.216327	0.534084	0.256705	Negative	0	Pernambuco
Babesiosis 121	0.0697055	0.211462	0.382502	0.301578	Negative	0	Pernambuco
Babesiosis 122	0.129121	0.207981	0.284625	0.49807	Negative	0	Pernambuco
Babesiosis 123	0.458957	0.203706	0.608121	0.205862	Negative	0	Pernambuco
Babesiosis 124	0.29979	0.203171	0.335943	0.252089	Negative	0	Pernambuco
Babesiosis 125	0.297037	0.20278	0.182064	0.217218	Negative	0	Pernambuco
Babesiosis 126	0.691512	0.196739	0.674322	0.373806	Negative	0	Pernambuco
Babesiosis 127	0.186322	0.194073	1.11269	0.71724	Negative	0.019	Pernambuco
Babesiosis 128	0.446371	0.189974	0.376217	0.136514	Negative	0	Pernambuco
Babesiosis 129	0.129623	0.185315	0.300209	0.505791	Negative	0	Pernambuco
Babesiosis 130	0.421243	0.180364	0.304669	0.0641408	Negative	0	Pernambuco
Babesiosis 131	0.343798	0.178176	0.325254	0.124876	Negative	0	Pernambuco
Babesiosis 132	0.0482104	0.169971	0.267079	0.196963	Negative	0	Pernambuco
Babesiosis 133	0.32557	0.165086	0.349202	0.2574	Negative	0	Pernambuco
Babesiosis 134	0.284811	0.155072	0.362877	0.302479	Negative	0	Pernambuco
Babesiosis 135	0.313876	0.129512	0.529822	0.283085	Negative	0	Pernambuco
Babesiosis 136	0.197134	0.125415	0.11516	0.141058	Negative	0	Pernambuco
Babesiosis 137	0.791638	0.122526	0.722361	0.53491	Negative	0	Pernambuco
Babesiosis 138	0.33338	0.119901	0.742498	0.299623	Negative	0	Pernambuco
Babesiosis 139	0.0839331	0.11237	0.284515	0.353946	Negative	0	Pernambuco
Babesiosis 140	0.542022	0.105765	0.353712	0.153969	Negative	0	Pernambuco
Babesiosis 141	0.393511	0.100414	0.54363	0.240182	Negative	0	Pernambuco
Babesiosis 142	0.411831	0.0943558	0.411358	0.224024	Negative	0	Pernambuco
Babesiosis 143	0.066711	0.0913043	0.446189	0.367844	Negative	0	Pernambuco
Babesiosis 144	0.286394	0.0693154	0.335944	0.0929945	Negative	0	Pernambuco
Babesiosis 145	0.347501	0.0436073	0.562873	0.114517	Negative	0	Pernambuco
Babesiosis 146	0.0370711	0.0367119	0.161161	0.363383	Negative	0	Pernambuco
Babesiosis 147	0.262951	0.0333169	0.440245	0.137335	Negative	0	Pernambuco
Babesiosis 148	0.178996	0.0268156	0.130213	0.172362	Negative	0	Pernambuco
Babesiosis 149	0.226242	0.0263914	0.385814	0.364552	Negative	0	Pernambuco
Babesiosis 150	1.03633	0.01	0.0127318	0.337626	Negative	0.016	Pernambuco
Babesiosis 151	0.325451	0.827635	0.617922	0.822525	Negative	0	Pernambuco
Babesiosis 152	1.37564	0.573068	0.227375	0.548537	Negative	0.016	Pernambuco
Babesiosis 153	0.318298	0.542273	0.537267	0.778926	Negative	0	Pernambuco
Babesiosis 154	0.231784	0.413637	1.08504	0.678655	Negative	0.019	Pernambuco
Babesiosis 155	0.206954	0.397628	0.4843	0.49722	Negative	0	Pernambuco
Babesiosis 156	0.504476	0.368743	0.321728	0.679661	Negative	0	Pernambuco
Babesiosis 157	0.413575	0.360474	0.63016	0.733884	Negative	0	Pernambuco
Babesiosis 158	0.228914	0.352701	0.616485	0.707889	Negative	0	Pernambuco
Babesiosis 159	0.379504	0.337022	0.4603	0.443727	Negative	0	Pernambuco
Babesiosis 160	0.365433	0.331592	0.58171	0.547558	Negative	0	Pernambuco
Babesiosis 161	0.304941	0.317655	0.692707	0.359429	Negative	0	Pernambuco
Babesiosis 162	0.354111	0.305223	0.313183	0.587884	Negative	0	Pernambuco
Babesiosis 163	0.192176	0.28595	0.664921	0.386927	Negative	0	Pernambuco
Babesiosis 164	0.129928	0.273781	0.363763	0.504884	Negative	0	Pernambuco
Babesiosis 165	0.405604	0.27309	0.453552	0.478137	Negative	0	Pernambuco
Babesiosis 166	0.11296	0.193017	0.382122	0.286251	Negative	0	Pernambuco
Dirofilariasis 01	0.485876	0.547344	0.53974	1.0647	Negative	0.05	Pernambuco
Dirofilariasis 02	0.445013	0.432169	0.311915	1.02314	Negative	0.05	Pernambuco
Dirofilariasis 03	0.556287	0.49933	0.760673	1.02134	Negative	0.05	Pernambuco
Dirofilariasis 04	0.441574	0.450857	0.680976	1.01807	Negative	0.05	Pernambuco
Dirofilariasis 05	0.539708	0.599123	0.76344	1.00947	Negative	0.05	Pernambuco
Dirofilariasis 06	0.469821	0.477696	0.725946	0.963953	Negative	0	Pernambuco
Dirofilariasis 07	1.08325	0.717247	0.754158	0.948401	Negative	0.016	Pernambuco
Dirofilariasis 08	0.56956	0.551801	0.611172	0.943236	Negative	0	Pernambuco
Dirofilariasis 09	0.427676	0.362812	0.686157	0.905922	Negative	0	Pernambuco
Dirofilariasis 10	0.413102	0.44744	0.696137	0.898671	Negative	0	Pernambuco
Dirofilariasis 11	0.652333	0.318179	0.384451	0.882708	Negative	0	Pernambuco
Dirofilariasis 12	0.533178	1.02477	0.614544	0.882444	Negative	0.309	Pernambuco
Dirofilariasis 13	0.549183	0.29361	0.530191	0.876692	Negative	0	Pernambuco
Dirofilariasis 14	0.493946	0.411559	0.565136	0.875544	Negative	0	Pernambuco
Dirofilariasis 15	0.390179	0.384954	0.558301	0.859417	Negative	0	Pernambuco
Dirofilariasis 16	0.470846	0.508635	0.732585	0.85488	Negative	0	Pernambuco
Dirofilariasis 17	0.372002	0.231507	0.352276	0.854733	Negative	0	Pernambuco
Dirofilariasis 18	0.389262	0.560516	0.345388	0.849281	Negative	0	Pernambuco
Dirofilariasis 19	0.648923	0.600124	1.37079	0.83974	Negative	0.019	Pernambuco
Dirofilariasis 20	0.285634	0.353571	0.777461	0.818537	Negative	0	Pernambuco
Dirofilariasis 21	0.472114	0.323062	0.840735	0.817897	Negative	0	Pernambuco
Dirofilariasis 22	0.486909	0.433418	0.602855	0.813879	Negative	0	Pernambuco
Dirofilariasis 23	0.229899	0.259357	0.433406	0.780918	Negative	0	Pernambuco
Dirofilariasis 24	1.05984	0.617544	0.508165	0.780314	Negative	0.016	Pernambuco
Dirofilariasis 25	0.429586	0.296922	0.52567	0.775981	Negative	0	Pernambuco
Dirofilariasis 26	0.302068	0.788209	0.434525	0.770194	Negative	0	Pernambuco
Dirofilariasis 27	0.414923	0.479782	0.5543	0.764168	Negative	0	Pernambuco
Dirofilariasis 28	0.219214	0.345334	0.516145	0.749136	Negative	0	Pernambuco
Dirofilariasis 29	0.230151	0.276376	0.41954	0.745743	Negative	0	Pernambuco
Dirofilariasis 30	0.280079	0.410155	0.584804	0.740733	Negative	0	Pernambuco
Dirofilariasis 31	0.28051	0.351711	0.105801	0.740088	Negative	0	Pernambuco
Dirofilariasis 32	0.295326	0.252484	0.428587	0.737816	Negative	0	Pernambuco
Dirofilariasis 33	0.340843	0.246688	0.4189	0.731001	Negative	0	Pernambuco
Dirofilariasis 34	0.491446	0.515664	0.55473	0.727215	Negative	0	Pernambuco
Dirofilariasis 35	0.318583	0.42234	0.42877	0.719436	Negative	0	Pernambuco
Dirofilariasis 36	0.299115	0.251401	0.367208	0.716145	Negative	0	Pernambuco
Dirofilariasis 37	0.256394	0.271147	0.469271	0.695505	Negative	0	Pernambuco
Dirofilariasis 38	0.464806	0.619125	0.461201	0.688166	Negative	0	Pernambuco
Dirofilariasis 39	1.09646	0.503929	0.826198	0.687608	Negative	0.016	Pernambuco
Dirofilariasis 40	0.390684	0.439647	0.536431	0.684053	Negative	0	Pernambuco
Dirofilariasis 41	0.241976	0.265786	0.335936	0.676887	Negative	0	Pernambuco
Dirofilariasis 42	0.193397	0.227046	0.375269	0.673119	Negative	0	Pernambuco
Dirofilariasis 43	0.446715	0.536404	0.575921	0.669229	Negative	0	Pernambuco
Dirofilariasis 44	0.381625	0.362338	0.377677	0.666636	Negative	0	Pernambuco
Dirofilariasis 45	0.284023	0.20777	0.312561	0.641799	Negative	0	Pernambuco
Dirofilariasis 46	0.913625	0.284502	0.267894	0.631198	Negative	0	Pernambuco
Dirofilariasis 47	0.452138	0.271583	0.811716	0.624837	Negative	0	Pernambuco
Dirofilariasis 48	0.351077	0.296784	0.423851	0.620597	Negative	0	Pernambuco
Dirofilariasis 49	0.382354	0.72521	0.459042	0.610536	Negative	0	Pernambuco
Dirofilariasis 50	0.379792	0.175614	0.241739	0.548508	Negative	0	Pernambuco
Dirofilariasis 51	0.305407	0.389387	0.590249	0.527457	Negative	0	Pernambuco
Dirofilariasis 52	0.601989	0.327131	0.398188	0.485955	Negative	0	Pernambuco
Dirofilariasis 53	0.154097	0.172869	0.330509	0.464852	Negative	0	Pernambuco
Dirofilariasis 54	0.200321	0.200317	0.247551	0.430683	Negative	0	Pernambuco
Dirofilariasis 55	0.121659	0.13573	0.385965	0.427048	Negative	0	Pernambuco
Dirofilariasis 56	0.242477	0.233439	0.33484	0.371165	Negative	0	Pernambuco
Dirofilariasis 57	0.173133	0.158087	0.0718975	0.305134	Negative	0	Pernambuco
Dirofilariasis 58	0.561139	0.869439	0.330902	1.06098	Negative	0.05	Pernambuco
Dirofilariasis 59	0.706186	0.959597	0.902801	0.832132	Negative	0	Pernambuco
Dirofilariasis 60	1.3267	0.979187	0.919109	0.728272	Negative	0.016	Pernambuco
Dirofilariasis 61	0.830247	0.987679	0.714053	0.718456	Negative	0	Pernambuco
Dirofilariasis 62	0.623238	0.895171	0.675148	0.687059	Negative	0	Pernambuco
Dirofilariasis 63	0.367064	0.451457	0.72332	0.686829	Negative	0	Pernambuco
Dirofilariasis 64	0.936424	0.577885	0.979434	0.537595	Negative	0	Pernambuco
Dirofilariasis 65	1.79886	0.46142	0.958663	0.442283	Negative	0.016	Pernambuco
Dirofilariasis 66	0.312294	0.4794	0.530806	0.441077	Negative	0	Pernambuco
Dirofilariasis 67	0.40402	0.01	0.01	0.37	Negative	0	Pernambuco
Dirofilariasis 68	0.669778	0.01	0.01	0.36	Negative	0	Pernambuco
Dirofilariasis 69	0.339656	0.01	0.01	0.34	Negative	0	Pernambuco
Dirofilariasis 70	0.331163	0.01	0.01	0.33	Negative	0	Pernambuco
Dirofilariasis 71	0.601593	0.32997	0.743811	0.269329	Negative	0	Pernambuco
Dirofilariasis 72	0.383214	0.570817	0.43155	0.16029	Negative	0	Pernambuco
Dirofilariasis 73	0.13445	0.152018	0.660256	0.107684	Negative	0	Pernambuco
Dirofilariasis 74	0.10205	0.0462106	0.414309	0.0992348	Negative	0	Pernambuco
Dirofilariasis 75	0.329398	0.312943	0.285367	0.0726128	Negative	0	Pernambuco
Dirofilariasis 76	0.0916163	0.259006	0.220822	0.0547585	Negative	0	Pernambuco
Ehrlichiosis 01	0.668649	0.01	0.03	0.67	Negative	0	Pernambuco
Ehrlichiosis 02	0.793413	0.01	0.01	0.65	Negative	0	Pernambuco
Ehrlichiosis 03	0.639581	0.01	0.01	0.65	Negative	0	Pernambuco
Ehrlichiosis 04	0.604473	0.01	0.01	0.65	Negative	0	Pernambuco
Ehrlichiosis 05	0.497829	0.01	0.01	0.64	Negative	0	Pernambuco
Ehrlichiosis 06	0.556342	0.01	0.01	0.53	Negative	0	Pernambuco
Ehrlichiosis 07	0.550113	0.01	0.01	0.47	Negative	0	Pernambuco
Ehrlichiosis 08	1.99817	0.01	0.02	0.3	Negative	0.016	Pernambuco
Ehrlichiosis 09	0.689222	0.01	0.01	0.27	Negative	0	Pernambuco
Ehrlichiosis 10	0.453473	0.01	0.01	0.25	Negative	0	Pernambuco
Ehrlichiosis 11	0.314503	1.61384	0.535265	0.859832	Negative	0.309	Pernambuco
Ehrlichiosis 12	0.0489983	0.902117	0.351143	0.898556	Negative	0	Pernambuco
Ehrlichiosis 13	1.37348	0.897413	0.681878	0.886701	Negative	0.016	Pernambuco
Ehrlichiosis 14	0.764582	0.89245	0.786093	0.474432	Negative	0	Pernambuco
Ehrlichiosis 15	0.699174	0.880223	3.02521	0.444609	Negative	0.019	Pernambuco
Ehrlichiosis 16	1.02129	0.827573	1.23007	0.69778	Negative	0.448	Pernambuco
Ehrlichiosis 17	0.800609	0.815667	0.860931	0.554593	Negative	0	Pernambuco
Ehrlichiosis 18	1.34623	0.797527	0.477291	0.324839	Negative	0.016	Pernambuco
Ehrlichiosis 19	0.567613	0.784017	1.27233	0.464966	Negative	0.019	Pernambuco
Ehrlichiosis 20	0.561505	0.782037	0.419761	0.0737287	Negative	0	Pernambuco
Ehrlichiosis 21	1.48685	0.772296	1.26466	0.145568	Negative	0.448	Pernambuco
Ehrlichiosis 22	0.387387	0.760244	0.39089	1.48916	Negative	0.05	Pernambuco
Ehrlichiosis 23	0.738884	0.755119	0.913012	0.401788	Negative	0	Pernambuco
Ehrlichiosis 24	1.28214	0.73439	1.47744	0.777576	Negative	0.448	Pernambuco
Ehrlichiosis 25	0.80988	0.724288	0.861566	0.503197	Negative	0	Pernambuco
Ehrlichiosis 26	0.644385	0.687046	0.620229	0.534438	Negative	0	Pernambuco
Ehrlichiosis 27	0.21113	0.647566	0.550867	0.442308	Negative	0	Pernambuco
Ehrlichiosis 28	0.735136	0.592621	0.958957	0.896992	Negative	0	Pernambuco
Ehrlichiosis 29	0.155049	0.592095	1.06897	0.494816	Negative	0.019	Pernambuco
Ehrlichiosis 30	1.10266	0.58833	0.903302	0.257132	Negative	0.016	Pernambuco
Ehrlichiosis 31	0.675599	0.583073	0.741779	0.560116	Negative	0	Pernambuco
Ehrlichiosis 32	0.763576	0.574183	0.316304	0.0706684	Negative	0	Pernambuco
Ehrlichiosis 33	0.752558	0.573589	1.2868	0.587936	Negative	0.019	Pernambuco
Ehrlichiosis 34	0.633788	0.568176	1.19908	0.543806	Negative	0.019	Pernambuco
Ehrlichiosis 35	0.770469	0.556655	0.847413	0.365612	Negative	0	Pernambuco
Ehrlichiosis 36	0.170395	0.536715	0.183696	0.223357	Negative	0	Pernambuco
Ehrlichiosis 37	0.760988	0.527603	1.04934	0.744628	Negative	0.019	Pernambuco
Ehrlichiosis 38	0.502237	0.526186	0.645212	0.229034	Negative	0	Pernambuco
Ehrlichiosis 39	0.227749	0.521344	0.578501	0.608415	Negative	0	Pernambuco
Ehrlichiosis 40	0.405016	0.520333	1.12153	0.40158	Negative	0.019	Pernambuco
Ehrlichiosis 41	0.561402	0.498625	1.10437	0.871307	Negative	0.019	Pernambuco
Ehrlichiosis 42	0.325981	0.495847	0.905597	0.924471	Negative	0	Pernambuco
Ehrlichiosis 43	0.618766	0.489317	0.769253	0.459741	Negative	0	Pernambuco
Ehrlichiosis 44	0.240281	0.465746	0.508129	0.0807436	Negative	0	Pernambuco
Ehrlichiosis 45	0.339479	0.465199	0.618213	0.099475	Negative	0	Pernambuco
Ehrlichiosis 46	0.780047	0.462354	0.887992	0.935893	Negative	0	Pernambuco
Ehrlichiosis 47	0.578287	0.453122	0.560427	0.523308	Negative	0	Pernambuco
Ehrlichiosis 48	0.510742	0.451433	1.08213	0.286993	Negative	0.019	Pernambuco
Ehrlichiosis 49	0.0966561	0.437681	0.319828	0.237566	Negative	0	Pernambuco
Ehrlichiosis 50	0.558047	0.414585	0.774662	0.391089	Negative	0	Pernambuco
Ehrlichiosis 51	0.543799	0.41361	0.660498	0.444122	Negative	0	Pernambuco
Ehrlichiosis 52	0.125104	0.412253	0.544062	0.407513	Negative	0	Pernambuco
Ehrlichiosis 53	0.724493	0.411854	0.527833	0.635656	Negative	0	Pernambuco
Ehrlichiosis 54	0.22	0.4083	0.587412	0.72555	Negative	0	Pernambuco
Ehrlichiosis 55	0.32795	0.406225	0.54099	0.746283	Negative	0	Pernambuco
Ehrlichiosis 56	0.277908	0.401437	0.584449	0.624178	Negative	0	Pernambuco
Ehrlichiosis 57	0.204458	0.391173	0.392125	0.459504	Negative	0	Pernambuco
Ehrlichiosis 58	0.308201	0.384996	0.638444	0.521518	Negative	0	Pernambuco
Ehrlichiosis 59	0.205878	0.384794	0.254848	0.111111	Negative	0	Pernambuco
Ehrlichiosis 60	0.351737	0.380233	0.94551	0.724531	Negative	0	Pernambuco
Ehrlichiosis 61	0.128098	0.372859	0.600912	0.393839	Negative	0	Pernambuco
Ehrlichiosis 62	0.311825	0.366585	0.340922	0.424757	Negative	0	Pernambuco
Ehrlichiosis 63	0.321633	0.36595	1.11592	0.886647	Negative	0.019	Pernambuco
Ehrlichiosis 64	0.385282	0.361902	0.420356	0.335755	Negative	0	Pernambuco
Ehrlichiosis 65	0.237071	0.361053	0.444085	0.566843	Negative	0	Pernambuco
Ehrlichiosis 66	0.623969	0.354675	0.421088	0.0780328	Negative	0	Pernambuco
Ehrlichiosis 67	0.887084	0.35261	1.76549	0.530609	Negative	0.019	Pernambuco
Ehrlichiosis 68	0.350586	0.34801	0.732622	0.0996169	Negative	0	Pernambuco
Ehrlichiosis 69	0.239916	0.34573	0.496214	0.496497	Negative	0	Pernambuco
Ehrlichiosis 70	0.428352	0.336829	0.716441	0.455261	Negative	0	Pernambuco
Ehrlichiosis 71	0.85182	0.330585	0.501268	0.24663	Negative	0	Pernambuco
Ehrlichiosis 72	0.136151	0.327534	0.331157	0.473191	Negative	0	Pernambuco
Ehrlichiosis 73	0.230917	0.325738	0.651857	0.250996	Negative	0	Pernambuco
Ehrlichiosis 74	0.218159	0.32482	0.794831	0.781599	Negative	0	Pernambuco
Ehrlichiosis 75	0.436979	0.321756	0.481578	0.118774	Negative	0	Pernambuco
Ehrlichiosis 76	0.15089	0.320422	0.672829	0.67994	Negative	0	Pernambuco
Ehrlichiosis 77	0.834576	0.317485	0.804323	0.397539	Negative	0	Pernambuco
Ehrlichiosis 78	0.118075	0.31668	0.361007	0.377681	Negative	0	Pernambuco
Ehrlichiosis 79	0.253703	0.311637	0.518422	0.344402	Negative	0	Pernambuco
Ehrlichiosis 80	0.279582	0.310295	0.449682	0.492637	Negative	0	Pernambuco
Ehrlichiosis 81	0.212777	0.305797	0.699418	0.393388	Negative	0	Pernambuco
Ehrlichiosis 82	0.363001	0.30527	0.600405	0.656499	Negative	0	Pernambuco
Ehrlichiosis 83	0.694868	0.305079	0.737497	0.481366	Negative	0	Pernambuco
Ehrlichiosis 84	0.759275	0.304875	0.401747	0.26852	Negative	0	Pernambuco
Ehrlichiosis 85	0.0682083	0.297526	0.505065	0.316754	Negative	0	Pernambuco
Ehrlichiosis 86	0.728452	0.292418	0.494348	0.703389	Negative	0	Pernambuco
Ehrlichiosis 87	0.564409	0.292166	1.65967	0.310447	Negative	0.019	Pernambuco
Ehrlichiosis 88	0.347655	0.289895	0.493213	0.0966369	Negative	0	Pernambuco
Ehrlichiosis 89	0.434019	0.289707	0.50306	0.416515	Negative	0	Pernambuco
Ehrlichiosis 90	0.212943	0.285507	0.521145	0.43997	Negative	0	Pernambuco
Ehrlichiosis 91	0.19065	0.285244	0.702203	0.515853	Negative	0	Pernambuco
Ehrlichiosis 92	0.191715	0.283639	0.477996	0.758007	Negative	0	Pernambuco
Ehrlichiosis 93	0.304869	0.283514	0.485337	0.164754	Negative	0	Pernambuco
Ehrlichiosis 94	0.0796872	0.277075	0.377944	0.319609	Negative	0	Pernambuco
Ehrlichiosis 95	0.279582	0.274222	0.560964	0.644767	Negative	0	Pernambuco
Ehrlichiosis 96	0.204268	0.272306	0.539124	0.606162	Negative	0	Pernambuco
Ehrlichiosis 97	0.235901	0.26996	0.631046	0.676935	Negative	0	Pernambuco
Ehrlichiosis 98	0.0751955	0.269038	0.426437	0.381067	Negative	0	Pernambuco
Ehrlichiosis 99	0.337936	0.265828	0.510367	0.201078	Negative	0	Pernambuco
Ehrlichiosis 100	0.124603	0.264166	0.402491	0.437732	Negative	0	Pernambuco
Ehrlichiosis 101	0.205774	0.259058	0.459559	0.56284	Negative	0	Pernambuco
Ehrlichiosis 102	0.102978	0.258498	0.31489	0.262509	Negative	0	Pernambuco
Ehrlichiosis 103	0.213276	0.256653	0.787794	0.449887	Negative	0	Pernambuco
Ehrlichiosis 104	0.170628	0.252833	0.307232	0.45875	Negative	0	Pernambuco
Ehrlichiosis 105	0.510558	0.251363	0.698671	0.775858	Negative	0	Pernambuco
Ehrlichiosis 106	0.141339	0.244214	0.417636	0.53453	Negative	0	Pernambuco
Ehrlichiosis 107	0.415398	0.24239	0.309181	0.277637	Negative	0	Pernambuco
Ehrlichiosis 108	0.199398	0.232463	0.664752	0.697886	Negative	0	Pernambuco
Ehrlichiosis 109	0.454744	0.229805	0.57637	0.544497	Negative	0	Pernambuco
Ehrlichiosis 110	0.178007	0.229513	0.44391	0.37686	Negative	0	Pernambuco
Ehrlichiosis 111	0.100675	0.226216	0.376265	0.545808	Negative	0	Pernambuco
Ehrlichiosis 112	0.0380968	0.224901	0.690175	0.493464	Negative	0	Pernambuco
Ehrlichiosis 113	0.153724	0.22108	0.495695	0.250338	Negative	0	Pernambuco
Ehrlichiosis 114	0.147029	0.22091	0.332803	0.620889	Negative	0	Pernambuco
Ehrlichiosis 115	0.505943	0.217134	0.477823	0.297264	Negative	0	Pernambuco
Ehrlichiosis 116	0.207952	0.216601	0.721448	0.504282	Negative	0	Pernambuco
Ehrlichiosis 117	0.412758	0.216327	0.534084	0.256705	Negative	0	Pernambuco
Ehrlichiosis 118	0.0697055	0.211462	0.382502	0.301578	Negative	0	Pernambuco
Ehrlichiosis 119	0.129121	0.207981	0.284625	0.49807	Negative	0	Pernambuco
Ehrlichiosis 120	0.458957	0.203706	0.608121	0.205862	Negative	0	Pernambuco
Ehrlichiosis 121	0.29979	0.203171	0.335943	0.252089	Negative	0	Pernambuco
Ehrlichiosis 122	0.297037	0.20278	0.182064	0.217218	Negative	0	Pernambuco
Ehrlichiosis 123	0.691512	0.196739	0.674322	0.373806	Negative	0	Pernambuco
Ehrlichiosis 124	0.186322	0.194073	1.11269	0.71724	Negative	0.019	Pernambuco
Ehrlichiosis 125	0.446371	0.189974	0.376217	0.136514	Negative	0	Pernambuco
Ehrlichiosis 126	0.129623	0.185315	0.300209	0.505791	Negative	0	Pernambuco
Ehrlichiosis 127	0.421243	0.180364	0.304669	0.0641408	Negative	0	Pernambuco
Ehrlichiosis 128	0.343798	0.178176	0.325254	0.124876	Negative	0	Pernambuco
Ehrlichiosis 129	0.0482104	0.169971	0.267079	0.196963	Negative	0	Pernambuco
Ehrlichiosis 130	0.32557	0.165086	0.349202	0.2574	Negative	0	Pernambuco
Ehrlichiosis 131	0.284811	0.155072	0.362877	0.302479	Negative	0	Pernambuco
Ehrlichiosis 132	0.313876	0.129512	0.529822	0.283085	Negative	0	Pernambuco
Ehrlichiosis 133	0.197134	0.125415	0.11516	0.141058	Negative	0	Pernambuco
Ehrlichiosis 134	0.791638	0.122526	0.722361	0.53491	Negative	0	Pernambuco
Ehrlichiosis 135	0.33338	0.119901	0.742498	0.299623	Negative	0	Pernambuco
Ehrlichiosis 136	0.0839331	0.11237	0.284515	0.353946	Negative	0	Pernambuco
Ehrlichiosis 137	0.542022	0.105765	0.353712	0.153969	Negative	0	Pernambuco
Ehrlichiosis 138	0.393511	0.100414	0.54363	0.240182	Negative	0	Pernambuco
Ehrlichiosis 139	0.411831	0.0943558	0.411358	0.224024	Negative	0	Pernambuco
Ehrlichiosis 140	0.066711	0.0913043	0.446189	0.367844	Negative	0	Pernambuco
Ehrlichiosis 141	0.286394	0.0693154	0.335944	0.0929945	Negative	0	Pernambuco
Ehrlichiosis 142	0.347501	0.0436073	0.562873	0.114517	Negative	0	Pernambuco
Ehrlichiosis 143	0.0370711	0.0367119	0.161161	0.363383	Negative	0	Pernambuco
Ehrlichiosis 144	0.262951	0.0333169	0.440245	0.137335	Negative	0	Pernambuco
Ehrlichiosis 145	0.178996	0.0268156	0.130213	0.172362	Negative	0	Pernambuco
Ehrlichiosis 146	0.226242	0.0263914	0.385814	0.364552	Negative	0	Pernambuco
Ehrlichiosis 147	1.03633	0.01	0.0127318	0.337626	Negative	0.016	Pernambuco
Ehrlichiosis 148	0.325451	0.827635	0.617922	0.822525	Negative	0	Pernambuco
Ehrlichiosis 149	1.37564	0.573068	0.227375	0.548537	Negative	0.016	Pernambuco
Ehrlichiosis 150	0.318298	0.542273	0.537267	0.778926	Negative	0	Pernambuco
Ehrlichiosis 151	0.231784	0.413637	1.08504	0.678655	Negative	0.019	Pernambuco
Ehrlichiosis 152	0.206954	0.397628	0.4843	0.49722	Negative	0	Pernambuco
Ehrlichiosis 153	0.504476	0.368743	0.321728	0.679661	Negative	0	Pernambuco
Ehrlichiosis 154	0.413575	0.360474	0.63016	0.733884	Negative	0	Pernambuco
Ehrlichiosis 155	0.228914	0.352701	0.616485	0.707889	Negative	0	Pernambuco
Ehrlichiosis 156	0.379504	0.337022	0.4603	0.443727	Negative	0	Pernambuco
Ehrlichiosis 157	0.365433	0.331592	0.58171	0.547558	Negative	0	Pernambuco
Ehrlichiosis 158	0.304941	0.317655	0.692707	0.359429	Negative	0	Pernambuco
Ehrlichiosis 159	0.354111	0.305223	0.313183	0.587884	Negative	0	Pernambuco
Ehrlichiosis 160	0.192176	0.28595	0.664921	0.386927	Negative	0	Pernambuco
Ehrlichiosis 161	0.129928	0.273781	0.363763	0.504884	Negative	0	Pernambuco
Ehrlichiosis 162	0.405604	0.27309	0.453552	0.478137	Negative	0	Pernambuco
Ehrlichiosis 163	0.11296	0.193017	0.382122	0.286251	Negative	0	Pernambuco
Leishmaniasis 01	0.736285	1.27795	0.675718	0.687892	Negative	0.309	Bahia
Leishmaniasis 02	0.300978	0.816105	0.34937	0.609238	Negative	0	Bahia
Leishmaniasis 03	0.496788	0.857232	0.492319	0.539545	Negative	0	Bahia
Leishmaniasis 04	0.749733	0.647461	0.438812	0.517613	Negative	0	Bahia
Leishmaniasis 05	0.417302	0.330872	0.430839	0.505648	Negative	0	Bahia
Leishmaniasis 06	0.470156	0.501845	0.606562	0.50377	Negative	0	Bahia
Leishmaniasis 07	0.483046	0.699627	0.417931	0.402968	Negative	0	Bahia
Leishmaniasis 08	0.166808	0.37186	0.274946	0.370309	Negative	0	Bahia
Leishmaniasis 09	0.347826	0.947626	0.413949	0.345137	Negative	0	Bahia
Leishmaniasis 10	0.45288	0.48751	0.522595	0.301735	Negative	0	Bahia
Leishmaniasis 11	0.260424	0.256072	0.249704	0.264557	Negative	0	Bahia
Leishmaniasis 12	0.378442	0.531225	0.675639	0.253739	Negative	0	Bahia
Leishmaniasis 13	0.311697	0.538208	0.345179	0.24717	Negative	0	Bahia
Leishmaniasis 14	0.285765	0.137386	0.310085	0.208365	Negative	0	Bahia
Leishmaniasis 15	0.266478	0.194993	0.286523	0.114396	Negative	0	Bahia
Leishmaniasis 16	0.350008	0.159329	0.0476806	0.105376	Negative	0	Bahia
Leishmaniasis 17	0.0580677	0.0824769	0.185427	0.105031	Negative	0	Bahia
Leishmaniasis 18	0.380092	0.426997	1.97809	0.669865	Negative	0.019	Minas Gerais
Leishmaniasis 19	0.313143	0.346212	0.281242	0.545544	Negative	0	Minas Gerais
Leishmaniasis 20	0.381902	0.520459	0.522293	0.494265	Negative	0	Minas Gerais
Leishmaniasis 21	0.273033	0.44043	0.455675	0.320665	Negative	0	Minas Gerais
Leishmaniasis 22	0.186783	0.228155	0.381617	0.283644	Negative	0	Minas Gerais
Leishmaniasis 23	0.2667	0.363239	0.49524	0.271137	Negative	0	Minas Gerais
Leishmaniasis 24	0.210306	0.246317	0.309588	0.248374	Negative	0	Minas Gerais
Leishmaniasis 25	0.193417	0.246885	0.201714	0.129556	Negative	0	Minas Gerais
Leishmaniasis 26	0.452986	0.373391	0.60639	1.03773	Negative	0.05	Pernambuco
Leishmaniasis 27	0.183497	0.10975	0.501646	0.947558	Negative	0	Pernambuco
Leishmaniasis 28	0.618449	1.49043	0.884558	0.927287	Negative	0.309	Pernambuco
Leishmaniasis 29	0.53777	0.631557	1.61609	0.80068	Negative	0.019	Pernambuco
Leishmaniasis 30	0.664572	1.70191	0.942981	0.746344	Negative	0.309	Pernambuco
Leishmaniasis 31	0.637462	0.670243	0.819425	0.740133	Negative	0	Pernambuco
Leishmaniasis 32	1.33601	0.497355	1.18143	0.675587	Negative	0.448	Pernambuco
Leishmaniasis 33	0.357678	0.204348	0.796784	0.65139	Negative	0	Pernambuco
Leishmaniasis 34	0.531845	1.9164	0.814475	0.631788	Negative	0.309	Pernambuco
Leishmaniasis 35	0.519311	0.711579	0.644405	0.605939	Negative	0	Pernambuco
Leishmaniasis 36	0.416625	0.791754	0.990307	0.600002	Negative	0	Pernambuco
Leishmaniasis 37	0.411943	0.742604	0.655399	0.589235	Negative	0	Pernambuco
Leishmaniasis 38	0.199634	0.552437	0.541023	0.578062	Negative	0	Pernambuco
Leishmaniasis 39	0.251705	0.247563	0.538364	0.570548	Negative	0	Pernambuco
Leishmaniasis 40	0.6431	0.528636	0.721581	0.537514	Negative	0	Pernambuco
Leishmaniasis 41	0.246881	0.109354	0.515827	0.534936	Negative	0	Pernambuco
Leishmaniasis 42	0.352423	0.73402	0.750367	0.5271	Negative	0	Pernambuco
Leishmaniasis 43	0.188987	0.0997365	0.567106	0.522314	Negative	0	Pernambuco
Leishmaniasis 44	0.151286	0.174545	0.29813	0.520447	Negative	0	Pernambuco
Leishmaniasis 45	0.574208	0.553727	0.740956	0.504181	Negative	0	Pernambuco
Leishmaniasis 46	0.320579	0.244796	0.721322	0.490008	Negative	0	Pernambuco
Leishmaniasis 47	0.627684	0.360636	0.419196	0.489061	Negative	0	Pernambuco
Leishmaniasis 48	0.255794	0.192727	0.585956	0.473368	Negative	0	Pernambuco
Leishmaniasis 49	0.292797	0.25112	0.538871	0.471375	Negative	0	Pernambuco
Leishmaniasis 50	0.227534	0.412667	0.686205	0.466902	Negative	0	Pernambuco
Leishmaniasis 51	0.217601	0.188801	0.714611	0.449437	Negative	0	Pernambuco
Leishmaniasis 52	0.144236	0.0943347	0.474804	0.444628	Negative	0	Pernambuco
Leishmaniasis 53	0.197804	0.2083	0.993163	0.443276	Negative	0	Pernambuco
Leishmaniasis 54	0.435786	0.329909	0.693807	0.429725	Negative	0	Pernambuco
Leishmaniasis 55	0.686661	0.755195	0.801027	0.423427	Negative	0	Pernambuco
Leishmaniasis 56	0.730172	0.350066	0.463029	0.421488	Negative	0	Pernambuco
Leishmaniasis 57	0.298952	0.24888	0.634844	0.421337	Negative	0	Pernambuco
Leishmaniasis 58	1.18076	0.817372	0.333702	0.419496	Negative	0.016	Pernambuco
Leishmaniasis 59	0.608122	0.386182	0.716318	0.403952	Negative	0	Pernambuco
Leishmaniasis 60	0.298952	0.205797	0.502786	0.400902	Negative	0	Pernambuco
Leishmaniasis 61	0.259515	0.209636	0.46097	0.388832	Negative	0	Pernambuco
Leishmaniasis 62	0.213442	0.177075	0.570018	0.385424	Negative	0	Pernambuco
Leishmaniasis 63	0.482615	0.157181	0.594708	0.384823	Negative	0	Pernambuco
Leishmaniasis 64	0.327876	0.326455	0.747228	0.382302	Negative	0	Pernambuco
Leishmaniasis 65	0.467042	0.408545	0.754508	0.365006	Negative	0	Pernambuco
Leishmaniasis 66	0.479056	0.384273	0.555493	0.353207	Negative	0	Pernambuco
Leishmaniasis 67	0.336806	0.763	0.472505	0.349771	Negative	0	Pernambuco
Leishmaniasis 68	0.392409	0.564182	0.488297	0.344158	Negative	0	Pernambuco
Leishmaniasis 69	0.171852	0.176285	0.478476	0.333434	Negative	0	Pernambuco
Leishmaniasis 70	0.304699	0.447	0.686079	0.3311	Negative	0	Pernambuco
Leishmaniasis 71	0.315969	0.473727	0.556165	0.322738	Negative	0	Pernambuco
Leishmaniasis 72	0.169041	0.101545	0.436443	0.321478	Negative	0	Pernambuco
Leishmaniasis 73	0.231554	0.458727	0.575316	0.320103	Negative	0	Pernambuco
Leishmaniasis 74	0.603052	0.329872	0.382037	0.317472	Negative	0	Pernambuco
Leishmaniasis 75	0.110887	0.0843636	0.293426	0.314032	Negative	0	Pernambuco
Leishmaniasis 76	0.392303	0.353091	0.457722	0.304181	Negative	0	Pernambuco
Leishmaniasis 77	0.531668	0.0570374	0.502874	0.301212	Negative	0	Pernambuco
Leishmaniasis 78	0.419201	0.0674545	0.504424	0.291581	Negative	0	Pernambuco
Leishmaniasis 79	2.85948	0.81746	0.724888	0.284691	Negative	0.016	Pernambuco
Leishmaniasis 80	0.514778	0.390273	0.790458	0.275315	Negative	0	Pernambuco
Leishmaniasis 81	0.253987	0.293091	0.508456	0.267182	Negative	0	Pernambuco
Leishmaniasis 82	0.107176	0.135187	0.614721	0.265184	Negative	0	Pernambuco
Leishmaniasis 83	0.229453	0.237352	0.930371	0.263058	Negative	0	Pernambuco
Leishmaniasis 84	0.165001	0.311308	0.400957	0.259345	Negative	0	Pernambuco
Leishmaniasis 85	0.129097	0.0862978	0.340719	0.255447	Negative	0	Pernambuco
Leishmaniasis 86	0.135751	0.108564	0.4353	0.254395	Negative	0	Pernambuco
Leishmaniasis 87	0.400914	0.277	0.554485	0.244502	Negative	0	Pernambuco
Leishmaniasis 88	0.0893864	0.179378	0.407686	0.2395	Negative	0	Pernambuco
Leishmaniasis 89	0.286381	0.217077	0.390289	0.237287	Negative	0	Pernambuco
Leishmaniasis 90	1.73283	0.767581	0.467925	0.236741	Negative	0.016	Pernambuco
Leishmaniasis 91	0.230066	0.267727	0.369134	0.235567	Negative	0	Pernambuco
Leishmaniasis 92	0.141241	0.198155	0.227273	0.21698	Negative	0	Pernambuco
Leishmaniasis 93	0.679035	0.183727	0.456602	0.200974	Negative	0	Pernambuco
Leishmaniasis 94	0.218903	0.223545	0.401277	0.19937	Negative	0	Pernambuco
Leishmaniasis 95	0.262279	0.148091	0.344943	0.194444	Negative	0	Pernambuco
Leishmaniasis 96	0.172762	0.158364	0.242468	0.175659	Negative	0	Pernambuco
Leishmaniasis 97	0.269174	0.205167	0.406499	0.170811	Negative	0	Pernambuco
Leishmaniasis 98	0.163194	0.191909	0.276627	0.165693	Negative	0	Pernambuco
Leishmaniasis 99	0.116096	0.0898182	0.437451	0.164433	Negative	0	Pernambuco
Leishmaniasis 100	0.564632	0.121636	0.433531	0.1563	Negative	0	Pernambuco
Leishmaniasis 101	0.12896	0.177182	0.305409	0.156186	Negative	0	Pernambuco
Leishmaniasis 102	0.220179	0.464273	0.516071	0.154926	Negative	0	Pernambuco
Leishmaniasis 103	0.325188	0.361762	0.268715	0.154551	Negative	0	Pernambuco
Leishmaniasis 104	0.49762	0.367175	0.254126	0.144189	Negative	0	Pernambuco
Leishmaniasis 105	0.23952	0.133612	0.144341	0.13861	Negative	0	Pernambuco
Leishmaniasis 106	0.707846	0.495915	0.34328	0.138132	Negative	0	Pernambuco
Leishmaniasis 107	0.549423	0.169439	0.251474	0.136378	Negative	0	Pernambuco
Leishmaniasis 108	0.187168	0.102018	0.380416	0.135422	Negative	0	Pernambuco
Leishmaniasis 109	0.357221	0.154774	0.305556	0.126654	Negative	0	Pernambuco
Leishmaniasis 110	0.222624	0.148818	0.360399	0.116438	Negative	0	Pernambuco
Leishmaniasis 111	0.130874	0.400091	0.203718	0.11197	Negative	0	Pernambuco
Leishmaniasis 112	0.174538	0.145817	0.258105	0.108162	Negative	0	Pernambuco
Leishmaniasis 113	0.167948	0.245325	0.177498	0.0968436	Negative	0	Pernambuco
Leishmaniasis 114	0.161371	0.243742	0.147252	0.0873028	Negative	0	Pernambuco
Leishmaniasis 115	0.0106356	0.0101818	0.169896	0.00761741	Negative	0	Pernambuco
Leptospirosis 01	0.157921	0.172697	0.264928	0.104092	Negative	0	Bahia
Leptospirosis 02	0.219935	0.245618	0.331552	0.14335	Negative	0	Bahia
Leptospirosis 03	0.242531	0.181391	0.268385	0.11445	Negative	0	Bahia
Leptospirosis 04	0.26111	0.321343	0.542217	0.108951	Negative	0	Bahia
Leptospirosis 05	0.266006	0.305637	0.373141	0.152941	Negative	0	Bahia
Leptospirosis 06	0.269897	0.202426	0.34978	0.232353	Negative	0	Bahia
Leptospirosis 07	0.279438	0.23496	0.585376	0.175703	Negative	0	Bahia
Leptospirosis 08	0.284082	0.117024	0.204379	0.0870844	Negative	0	Bahia
Leptospirosis 09	0.285463	0.365236	0.392311	0.219949	Negative	0	Bahia
Leptospirosis 10	0.296017	0.748072	0.80896	0.463939	Negative	0	Bahia
Leptospirosis 11	0.302536	0.151942	0.260318	0.149233	Negative	0	Bahia
Leptospirosis 12	0.302787	0.258659	0.353132	0.184399	Negative	0	Bahia
Leptospirosis 13	0.320362	0.276749	0.453698	0.248849	Negative	0	Bahia
Leptospirosis 14	0.320488	0.226288	0.567279	0.196719	Negative	0	Bahia
Leptospirosis 15	0.328772	0.316576	0.318982	0.180818	Negative	0	Bahia
Leptospirosis 16	0.330906	0.346726	0.421119	0.175575	Negative	0	Bahia
Leptospirosis 17	0.344525	0.334768	0.611765	0.1456	Negative	0	Bahia
Leptospirosis 18	0.348607	0.24716	0.371045	0.205115	Negative	0	Bahia
Leptospirosis 19	0.348732	0.427079	0.370207	0.191176	Negative	0	Bahia
Leptospirosis 20	0.376977	0.352756	0.650115	0.218031	Negative	0	Bahia
Leptospirosis 21	0.377842	0.819591	0.930254	0.607161	Negative	0	Bahia
Leptospirosis 22	0.392041	0.592469	0.606327	0.231714	Negative	0	Bahia
Leptospirosis 23	0.424393	0.278089	0.65576	0.230799	Negative	0	Bahia
Leptospirosis 24	0.433677	0.533649	0.591311	0.276068	Negative	0	Bahia
Leptospirosis 25	0.438112	0.216309	0.423423	0.203964	Negative	0	Bahia
Leptospirosis 26	0.459327	0.443346	0.47643	0.238619	Negative	0	Bahia
Leptospirosis 27	0.467989	0.453723	0.702284	0.300256	Negative	0	Bahia
Leptospirosis 28	0.480291	0.455967	0.560758	0.288747	Negative	0	Bahia
Leptospirosis 29	0.481368	0.29703	0.703426	0.307477	Negative	0	Bahia
Leptospirosis 30	0.484039	0.213374	0.477011	0.189217	Negative	0	Bahia
Leptospirosis 31	0.485565	0.34797	0.518322	0.237792	Negative	0	Bahia
Leptospirosis 32	0.489253	0.424164	0.468868	0.219608	Negative	0	Bahia
Leptospirosis 33	0.504143	0.423573	0.509847	0.277494	Negative	0	Bahia
Leptospirosis 34	0.508028	0.798106	0.88863	0.552899	Negative	0	Bahia
Leptospirosis 35	0.513016	0.584015	1.19393	0.599313	Negative	0.019	Bahia
Leptospirosis 36	0.514813	0.606156	0.579719	0.837724	Negative	0	Bahia
Leptospirosis 37	0.534271	0.389497	0.434737	0.168926	Negative	0	Bahia
Leptospirosis 38	0.539205	0.72636	0.949404	0.579476	Negative	0	Bahia
Leptospirosis 39	0.551443	0.347109	0.647418	0.241734	Negative	0	Bahia
Leptospirosis 40	0.55536	0.412635	0.412843	0.207928	Negative	0	Bahia
Leptospirosis 41	0.557132	0.823791	0.783267	0.552136	Negative	0	Bahia
Leptospirosis 42	0.557981	0.606717	0.618688	0.410742	Negative	0	Bahia
Leptospirosis 43	0.565403	0.603352	0.745338	0.357801	Negative	0	Bahia
Leptospirosis 44	0.578333	0.755083	0.495286	0.25243	Negative	0	Bahia
Leptospirosis 45	0.581095	0.76476	0.657972	0.378005	Negative	0	Bahia
Leptospirosis 46	0.58133	0.448701	0.519911	0.26882	Negative	0	Bahia
Leptospirosis 47	0.590803	0.737552	1.05776	0.52149	Negative	0.019	Bahia
Leptospirosis 48	0.606964	0.369008	0.695894	0.342967	Negative	0	Bahia
Leptospirosis 49	0.608963	0.601949	0.688142	0.349488	Negative	0	Bahia
Leptospirosis 50	0.622457	0.541828	1.03645	0.359613	Negative	0.019	Bahia
Leptospirosis 51	0.626663	0.452461	0.417767	0.329156	Negative	0	Bahia
Leptospirosis 52	0.628672	0.568293	0.732872	0.36624	Negative	0	Bahia
Leptospirosis 53	0.629912	0.424308	0.772244	0.345753	Negative	0	Bahia
Leptospirosis 54	0.633255	0.672486	0.5771	0.334143	Negative	0	Bahia
Leptospirosis 55	0.637836	0.726195	0.538969	0.472251	Negative	0	Bahia
Leptospirosis 56	0.640767	0.593676	0.558768	0.395396	Negative	0	Bahia
Leptospirosis 57	0.641485	0.459463	0.710973	0.575407	Negative	0	Bahia
Leptospirosis 58	0.650006	0.319845	0.463803	0.220498	Negative	0	Bahia
Leptospirosis 59	0.65064	0.73517	0.62026	0.292327	Negative	0	Bahia
Leptospirosis 60	0.665013	0.346104	0.745035	0.328077	Negative	0	Bahia
Leptospirosis 61	0.665649	0.448271	0.617011	0.370677	Negative	0	Bahia
Leptospirosis 62	0.679384	0.376955	0.591609	0.276704	Negative	0	Bahia
Leptospirosis 63	0.691594	0.500502	0.732026	0.409588	Negative	0	Bahia
Leptospirosis 64	0.700854	0.547399	0.593023	0.378389	Negative	0	Bahia
Leptospirosis 65	0.701259	0.622614	0.842362	0.446974	Negative	0	Bahia
Leptospirosis 66	0.703675	0.512986	0.960725	0.2603	Negative	0	Bahia
Leptospirosis 67	0.706126	0.621442	0.507123	0.340153	Negative	0	Bahia
Leptospirosis 68	0.707364	0.451858	0.705909	0.385809	Negative	0	Bahia
Leptospirosis 69	0.708381	0.56737	0.659633	0.328459	Negative	0	Bahia
Leptospirosis 70	0.713407	0.637007	0.62644	0.409079	Negative	0	Bahia
Leptospirosis 71	0.714358	0.249964	0.774926	0.375763	Negative	0	Bahia
Leptospirosis 72	0.721518	0.644019	0.698827	0.461253	Negative	0	Bahia
Leptospirosis 73	0.730787	0.689482	1.09961	0.668871	Negative	0.019	Bahia
Leptospirosis 74	0.730892	0.471947	0.854369	0.445829	Negative	0	Bahia
Leptospirosis 75	0.743101	0.45688	0.646237	0.334817	Negative	0	Bahia
Leptospirosis 76	0.747933	0.538384	0.76464	0.43324	Negative	0	Bahia
Leptospirosis 77	0.748905	0.411296	0.964404	0.482992	Negative	0	Bahia
Leptospirosis 78	0.751494	0.649161	0.67423	0.4897	Negative	0	Bahia
Leptospirosis 79	0.761737	0.666877	0.645192	0.439514	Negative	0	Bahia
Leptospirosis 80	0.772479	0.662649	0.694389	0.537004	Negative	0	Bahia
Leptospirosis 81	0.773944	0.637989	0.685523	0.444501	Negative	0	Bahia
Leptospirosis 82	0.774542	0.543893	0.75529	0.400895	Negative	0	Bahia
Leptospirosis 83	0.781	0.798106	0.75372	0.516022	Negative	0	Bahia
Leptospirosis 84	0.787104	0.464916	0.622257	0.482325	Negative	0	Bahia
Leptospirosis 85	0.792362	0.434783	0.804785	0.341175	Negative	0	Bahia
Leptospirosis 86	0.798753	0.413324	0.91713	0.662004	Negative	0	Bahia
Leptospirosis 87	0.813224	0.660567	0.71695	0.508696	Negative	0	Bahia
Leptospirosis 88	0.817976	0.713251	0.862036	0.382353	Negative	0	Bahia
Leptospirosis 89	0.821617	0.756626	0.683323	0.563555	Negative	0	Bahia
Leptospirosis 90	0.84108	1.04508	0.802326	0.461509	Negative	0.309	Bahia
Leptospirosis 91	0.847183	0.892231	0.898492	0.548977	Negative	0	Bahia
Leptospirosis 92	0.853912	0.81342	0.831448	0.630691	Negative	0	Bahia
Leptospirosis 93	0.868692	0.856336	0.730254	0.594501	Negative	0	Bahia
Leptospirosis 94	0.882375	0.807951	1.16405	0.641944	Negative	0.019	Bahia
Leptospirosis 95	0.891665	0.600687	0.606013	0.479668	Negative	0	Bahia
Leptospirosis 96	0.959049	0.617736	0.789325	0.416582	Negative	0	Bahia
Leptospirosis 97	0.961964	0.489023	1.0352	0.571338	Negative	0.019	Bahia
Leptospirosis 98	0.966173	0.690486	0.964995	0.660732	Negative	0	Bahia
Leptospirosis 99	0.983555	0.828145	0.818458	0.573018	Negative	0	Bahia
Leptospirosis 100	1.00628	0.715678	0.787031	0.521355	Negative	0.016	Bahia
Leptospirosis 101	1.01883	0.887907	0.797612	0.541432	Negative	0.016	Bahia
Leptospirosis 102	1.02302	0.820778	0.709682	0.532426	Negative	0.016	Bahia
Leptospirosis 103	1.02486	0.802172	0.854994	0.467519	Negative	0.016	Bahia
Leptospirosis 104	1.03779	0.622737	0.792688	0.408056	Negative	0.016	Bahia
Leptospirosis 105	1.0834	0.668389	0.916137	0.592574	Negative	0.016	Bahia
Leptospirosis 106	1.11549	0.689314	0.766246	0.387596	Negative	0.016	Bahia
Leptospirosis 107	1.18843	0.212242	0.266813	0.155115	Negative	0.016	Bahia
Leptospirosis 108	1.24227	0.499928	0.978798	0.604908	Negative	0.016	Bahia
Leptospirosis 109	1.24553	0.395106	0.403415	0.271739	Negative	0.016	Bahia
Leptospirosis 110	1.27592	0.352933	0.900168	0.547954	Negative	0.016	Bahia
Leptospirosis 111	1.33313	0.37796	0.559831	0.263988	Negative	0.016	Bahia
Leptospirosis 112	1.34859	0.470225	0.738878	0.341175	Negative	0.016	Bahia
Leptospirosis 113	1.38664	0.389777	0.620155	0.231586	Negative	0.016	Bahia
Leptospirosis 114	1.52875	0.261043	0.335743	0.133376	Negative	0.016	Bahia
Leptospirosis 115	2.03968	0.362319	0.765817	0.370677	Negative	0.016	Bahia
Leptospirosis 116	2.1838	0.631118	0.832076	0.435806	Negative	0.016	Bahia
Leptospirosis 117	2.97803	0.471393	0.568301	0.41445	Negative	0.016	Bahia
