# Supplementary material for: Evaluation of four chimeric Trypanosoma cruzi recombinant antigens for serological diagnosis of chronic Chagas disease in dogs: a phase II study
Source: Parasit Vectors. 2025 Dec 7;19:26. doi: 10.1186/s13071-025-07173-4 (PMC12797350; doi:10.1186/s13071-025-07173-4)
Supplement: Supplementary file 4 — Additional file 4. S4 Table: Reactivity Index for comparison with commercial T. cruzi ELISA. [file 13071_2025_7173_MOESM4_ESM.xlsx]

## Sheet: S4 Table
Sample	IBMP-8.1	IBMP-8.2	IBMP-8.3	IBMP-8.4	LCA classification	a posteriori probability (%)	Origin	Commercial test
T. cruzi-negative 01	0.277824	0.452569	0.436092	0.207617	Negative	0	Rio Grande do Norte	0.277225
T. cruzi-negative 02	0.238931	0.170776	0.205564	0.131066	Negative	0	Bahia	0.00564864
T. cruzi-negative 03	1.75155	0.302265	0.292872	0.244554	Negative	0.016	Bahia	0.0155972
T. cruzi-negative 05	0.703927	0.270034	0.347602	0.26084	Negative	0	Bahia	0.0272951
T. cruzi-negative 06	0.422724	0.534295	0.486708	0.37562	Negative	0	Bahia	0.0283918
T. cruzi-negative 07	0.381365	0.615053	0.352745	0.465912	Negative	0	Bahia	0.0494377
T. cruzi-negative 08	0.644009	0.662895	0.212231	0.190054	Negative	0	Bahia	0.0511682
T. cruzi-negative 10	0.59212	1.11211	0.510723	0.792562	Negative	0.309	Bahia	0.0528351
T. cruzi-negative 100	2.49993	0.302203	0.235209	0.290002	Negative	0.016	Bahia	0.193955
T. cruzi-negative 101	0.581836	0.589296	1.03434	0.449813	Negative	0.019	Bahia	0.198255
T. cruzi-negative 102	0.736747	0.698817	0.792285	0.540034	Negative	0	Bahia	0.199595
T. cruzi-negative 106	0.423903	0.436218	0.243249	0.307216	Negative	0	Bahia	0.201968
T. cruzi-negative 112	0.236109	0.3288	0.358361	0.124873	Negative	0	Bahia	0.209592
T. cruzi-negative 117	2.70345	0.532026	0.305441	0.436386	Negative	0.016	Bahia	0.2099
T. cruzi-negative 118	0.207814	0.303752	0.34048	0.336598	Negative	0	Bahia	0.212968
T. cruzi-negative 12	1.82961	0.560342	0.315064	0.405263	Negative	0.016	Bahia	0.0538894
T. cruzi-negative 121	0.19471	0.338847	0.224214	0.258471	Negative	0	Bahia	0.217198
T. cruzi-negative 122	0.467211	0.470381	0.359787	0.510974	Negative	0	Bahia	0.218467
T. cruzi-negative 126	0.359797	0.363431	0.135005	0.125549	Negative	0	Bahia	0.218988
T. cruzi-negative 127	0.184701	0.447823	0.238647	0.285053	Negative	0	Bahia	0.22329
T. cruzi-negative 128	0.414537	0.763431	0.208107	0.150709	Negative	0	Bahia	0.223687
T. cruzi-negative 1287	0.879281	0.715099	0.943155	0.581903	Negative	0	Minas Gerais	0.01
T. cruzi-negative 1288	0.294143	0.633976	4.83726	0.951276	Negative	0.019	Minas Gerais	0.0101288
T. cruzi-negative 1289	0.871356	0.818626	0.716247	1.02845	Negative	0.05	Minas Gerais	0.02
T. cruzi-negative 1290	0.0987228	0.163261	0.288284	0.164326	Negative	0	Minas Gerais	0.0546664
T. cruzi-negative 1291	0.932913	0.732911	0.847226	0.735264	Negative	0	Minas Gerais	0.1
T. cruzi-negative 1292	0.21302	0.185207	0.231135	0.283894	Negative	0	Minas Gerais	0.117644
T. cruzi-negative 1293	0.217237	0.229295	0.492169	0.299662	Negative	0	Minas Gerais	0.13
T. cruzi-negative 1294	0.311032	0.332779	0.2264	0.182336	Negative	0	Minas Gerais	0.148313
T. cruzi-negative 1295	0.804557	0.335443	0.62388	0.48203	Negative	0	Minas Gerais	0.18
T. cruzi-negative 1296	0.78208	0.289964	0.710871	0.564609	Negative	0	Minas Gerais	0.19
T. cruzi-negative 1297	0.4833	0.215371	0.599612	0.385159	Negative	0	Minas Gerais	0.19
T. cruzi-negative 1298	0.011314	0.0136082	0.371472	0.173831	Negative	0	Minas Gerais	0.19303
T. cruzi-negative 1299	0.240474	0.0916018	0.54289	0.635665	Negative	0	Minas Gerais	0.2
T. cruzi-negative 13	0.708128	0.252716	0.330336	0.239383	Negative	0	Bahia	0.0573928
T. cruzi-negative 130	2.45547	0.375168	0.195499	0.25276	Negative	0.016	Bahia	0.224344
T. cruzi-negative 1300	0.425276	0.187432	0.470318	0.341226	Negative	0	Minas Gerais	0.2
T. cruzi-negative 1301	0.508491	0.257414	0.800089	0.639323	Negative	0	Minas Gerais	0.21
T. cruzi-negative 1302	0.882029	0.327306	0.679637	0.587019	Negative	0	Minas Gerais	0.23
T. cruzi-negative 1303	0.248002	0.373834	0.0174154	0.0185284	Negative	0	Minas Gerais	0.236575
T. cruzi-negative 1304	0.487546	0.313834	0.647894	0.71704	Negative	0	Minas Gerais	0.24
T. cruzi-negative 1305	0.661053	0.359946	0.621876	0.481099	Negative	0	Minas Gerais	0.24
T. cruzi-negative 1306	0.525191	0.212568	0.547163	0.368288	Negative	0	Minas Gerais	0.24
T. cruzi-negative 1307	0.379989	0.15226	0.381895	0.270698	Negative	0	Minas Gerais	0.24
T. cruzi-negative 1308	0.766329	0.51736	0.619904	1.02757	Negative	0.05	Minas Gerais	0.25
T. cruzi-negative 1309	0.31583	0.170869	0.554608	0.452375	Negative	0	Minas Gerais	0.25
T. cruzi-negative 1310	0.391027	0.169168	0.452633	0.31611	Negative	0	Minas Gerais	0.25
T. cruzi-negative 1311	0.257989	0.112335	0.590654	0.282988	Negative	0	Minas Gerais	0.25
T. cruzi-negative 1312	0.3816	0.373645	0.538863	0.321166	Negative	0	Minas Gerais	0.259987
T. cruzi-negative 1313	0.0992075	0.138698	0.325439	0.655391	Negative	0	Minas Gerais	0.26
T. cruzi-negative 1314	0.42471	0.296564	0.446336	0.451374	Negative	0	Minas Gerais	0.26
T. cruzi-negative 1315	0.508774	0.222061	0.435521	0.305159	Negative	0	Minas Gerais	0.26
T. cruzi-negative 1316	0.220861	0.358698	0.0718189	0.192592	Negative	0	Minas Gerais	0.265138
T. cruzi-negative 1317	0.235035	0.232884	0.348477	0.214605	Negative	0	Minas Gerais	0.267245
T. cruzi-negative 1318	0.891735	0.479204	0.804669	0.743975	Negative	0	Minas Gerais	0.27
T. cruzi-negative 1319	0.0692046	0.321157	0.560903	0.476448	Negative	0	Minas Gerais	0.27
T. cruzi-negative 132	0.243721	0.183694	0.24489	0.312777	Negative	0	Bahia	0.225131
T. cruzi-negative 1320	0.251676	0.296606	0.8045	0.460665	Negative	0	Minas Gerais	0.27
T. cruzi-negative 1321	0.569346	0.276854	0.517869	0.338351	Negative	0	Minas Gerais	0.28
T. cruzi-negative 1322	0.748514	0.337613	0.69554	0.532347	Negative	0	Minas Gerais	0.29
T. cruzi-negative 1323	0.636711	1.12655	0.651043	0.446892	Negative	0.309	Minas Gerais	0.29
T. cruzi-negative 1324	0.51746	0.313675	0.754022	0.557772	Negative	0	Minas Gerais	0.3
T. cruzi-negative 1325	0.595669	0.23038	0.508677	0.372727	Negative	0	Minas Gerais	0.3
T. cruzi-negative 1326	0.646052	0.23689	0.630401	0.25907	Negative	0	Minas Gerais	0.3
T. cruzi-negative 1327	0.200354	0.222289	0.350168	0.280142	Negative	0	Minas Gerais	0.309854
T. cruzi-negative 1328	0.721342	0.337703	0.494332	0.436913	Negative	0	Minas Gerais	0.31
T. cruzi-negative 1329	0.404048	0.278571	0.434217	0.263383	Negative	0	Minas Gerais	0.31
T. cruzi-negative 133	1.0597	0.654079	0.524172	0.472045	Negative	0.016	Bahia	0.225306
T. cruzi-negative 1330	0.258256	0.260318	0.523646	0.286146	Negative	0	Minas Gerais	0.318985
T. cruzi-negative 1331	0.624588	0.173997	0.775453	0.519775	Negative	0	Minas Gerais	0.32
T. cruzi-negative 1332	0.570478	0.239602	0.589656	0.344017	Negative	0	Minas Gerais	0.33
T. cruzi-negative 1333	0.449756	0.452917	0.397511	0.564054	Negative	0	Minas Gerais	0.339353
T. cruzi-negative 1334	0.391311	0.142315	0.382532	0.403298	Negative	0	Minas Gerais	0.34
T. cruzi-negative 1335	0.289965	0.230208	0.550815	0.332902	Negative	0	Minas Gerais	0.34
T. cruzi-negative 1336	0.113802	0.197505	0.328187	0.194843	Negative	0	Minas Gerais	0.341226
T. cruzi-negative 1337	0.273636	0.256912	0.271376	0.271387	Negative	0	Minas Gerais	0.344738
T. cruzi-negative 1338	0.508702	0.571137	0.869933	0.793782	Negative	0	Minas Gerais	0.35
T. cruzi-negative 1339	0.467733	0.265552	0.44061	0.779082	Negative	0	Minas Gerais	0.35
T. cruzi-negative 1340	0.273264	0.179091	0.564629	0.317746	Negative	0	Minas Gerais	0.36
T. cruzi-negative 1341	0.816415	0.362839	0.662773	0.290233	Negative	0	Minas Gerais	0.36
T. cruzi-negative 1342	0.242876	0.25502	0.474612	0.498767	Negative	0	Minas Gerais	0.368852
T. cruzi-negative 1343	0.638975	0.425316	0.657786	0.559197	Negative	0	Minas Gerais	0.37
T. cruzi-negative 1344	0.751344	0.364919	0.608136	0.512389	Negative	0	Minas Gerais	0.37
T. cruzi-negative 1345	0.508091	0.232799	0.637895	0.408247	Negative	0	Minas Gerais	0.37
T. cruzi-negative 1346	0.285688	0.323505	0.464352	0.299741	Negative	0	Minas Gerais	0.37
T. cruzi-negative 1347	0.305302	0.24575	0.420506	0.366441	Negative	0	Minas Gerais	0.372363
T. cruzi-negative 1348	0.216337	0.226641	0.202053	0.338676	Negative	0	Minas Gerais	0.373768
T. cruzi-negative 1349	0.789243	0.496835	0.79131	0.693996	Negative	0	Minas Gerais	0.38
T. cruzi-negative 1350	0.57529	0.21302	0.702856	0.579873	Negative	0	Minas Gerais	0.38
T. cruzi-negative 1351	0.25705	0.339968	0.397173	0.252126	Negative	0	Minas Gerais	0.383367
T. cruzi-negative 1352	0.74257	0.37387	0.570095	0.426596	Negative	0	Minas Gerais	0.39
T. cruzi-negative 1353	0.212115	0.21737	0.262246	0.202598	Negative	0	Minas Gerais	0.392732
T. cruzi-negative 1354	0.155419	0.169883	0.321086	0.286896	Negative	0	Minas Gerais	0.39718
T. cruzi-negative 1355	0.373156	0.275264	0.299782	0.333673	Negative	0	Minas Gerais	0.399521
T. cruzi-negative 1356	0.886074	0.418264	0.622194	0.488626	Negative	0	Minas Gerais	0.4
T. cruzi-negative 1357	0.286095	0.251119	0.501262	0.307945	Negative	0	Minas Gerais	0.4
T. cruzi-negative 1358	0.211813	0.2011	0.436061	0.260631	Negative	0	Minas Gerais	0.409822
T. cruzi-negative 1359	0.521737	0.654962	0.779399	0.456088	Negative	0	Minas Gerais	0.41
T. cruzi-negative 1360	4.03064	0.127348	0.509618	0.327634	Negative	0.016	Minas Gerais	0.41
T. cruzi-negative 1361	0.240463	0.24556	0.885819	0.487511	Negative	0	Minas Gerais	0.41029
T. cruzi-negative 1362	0.208798	0.389537	0.450941	0.229863	Negative	0	Minas Gerais	0.414036
T. cruzi-negative 1363	0.286001	0.220965	0.326497	0.350432	Negative	0	Minas Gerais	0.419421
T. cruzi-negative 1364	0.833684	0.556872	0.81068	0.73852	Negative	0	Minas Gerais	0.42
T. cruzi-negative 1365	2.32545	0.3017	0.858308	0.63601	Negative	0.016	Minas Gerais	0.42
T. cruzi-negative 1366	0.185275	0.251804	0.312294	0.271887	Negative	0	Minas Gerais	0.423869
T. cruzi-negative 1367	0.529674	0.542973	1.21147	0.588819	Negative	0.019	Minas Gerais	0.424806
T. cruzi-negative 1368	0.746816	0.383273	0.643091	0.584947	Negative	0	Minas Gerais	0.43
T. cruzi-negative 1369	0.67379	0.22396	0.528047	0.33907	Negative	0	Minas Gerais	0.43
T. cruzi-negative 1370	0.621993	0.188608	0.598053	0.33666	Negative	0	Minas Gerais	0.43
T. cruzi-negative 1371	0.17291	0.279994	0.18954	0.298903	Negative	0	Minas Gerais	0.43
T. cruzi-negative 1372	0.838764	0.298915	0.680114	0.752389	Negative	0	Minas Gerais	0.44
T. cruzi-negative 1373	0.633314	0.657866	0.6311	0.483932	Negative	0	Minas Gerais	0.44
T. cruzi-negative 1374	0.338777	0.480729	0.630167	0.307158	Negative	0	Minas Gerais	0.449388
T. cruzi-negative 1375	0.574441	0.263201	0.68075	0.599239	Negative	0	Minas Gerais	0.45
T. cruzi-negative 1376	0.482633	0.251298	0.707275	0.542142	Negative	0	Minas Gerais	0.45
T. cruzi-negative 1377	0.477134	0.309743	0.739745	0.465717	Negative	0	Minas Gerais	0.45
T. cruzi-negative 1378	0.748797	0.29774	0.745636	0.245835	Negative	0	Minas Gerais	0.45
T. cruzi-negative 1379	0.221162	0.177261	0.312294	0.57331	Negative	0	Minas Gerais	0.458987
T. cruzi-negative 138	1.70858	0.568279	0.367329	0.529145	Negative	0.016	Bahia	0.226453
T. cruzi-negative 1380	0.313143	0.346212	0.824611	0.545544	Negative	0	Minas Gerais	0.466713
T. cruzi-negative 1381	0.333549	0.362379	0.528274	0.24525	Negative	0	Minas Gerais	0.47
T. cruzi-negative 1382	0.862302	0.396112	0.775311	0.703129	Negative	0	Minas Gerais	0.49
T. cruzi-negative 1383	0.434364	0.247187	0.697963	0.526641	Negative	0	Minas Gerais	0.49
T. cruzi-negative 1384	3.9608	0.855606	0.650057	0.435856	Negative	0.016	Minas Gerais	0.49
T. cruzi-negative 1385	0.856637	0.321519	0.774612	0.620169	Negative	0	Minas Gerais	0.5
T. cruzi-negative 1386	1.27247	0.628843	0.705034	0.585328	Negative	0.016	Minas Gerais	0.5
T. cruzi-negative 1387	0.538437	0.255141	0.686461	0.5231	Negative	0	Minas Gerais	0.5
T. cruzi-negative 1388	0.420107	0.274622	0.621953	0.392746	Negative	0	Minas Gerais	0.5
T. cruzi-negative 1389	0.320311	0.191781	0.563735	0.319387	Negative	0	Minas Gerais	0.5
T. cruzi-negative 139	0.326756	0.605283	0.347452	0.39339	Negative	0	Bahia	0.229264
T. cruzi-negative 1390	0.390576	0.275069	0.596421	0.299784	Negative	0	Minas Gerais	0.5
T. cruzi-negative 1391	0.438234	0.317518	0.753217	0.796891	Negative	0	Minas Gerais	0.51
T. cruzi-negative 1392	0.520515	0.248796	0.768237	0.533679	Negative	0	Minas Gerais	0.51
T. cruzi-negative 1393	0.571894	0.288246	0.513734	0.401184	Negative	0	Minas Gerais	0.51
T. cruzi-negative 1394	0.507073	0.411709	0.718992	0.567271	Negative	0	Minas Gerais	0.53
T. cruzi-negative 1395	0.779056	0.526673	0.792455	0.776068	Negative	0	Minas Gerais	0.54
T. cruzi-negative 1396	0.85201	0.289993	0.616896	0.425604	Negative	0	Minas Gerais	0.54
T. cruzi-negative 1397	0.636145	0.499458	0.619364	0.510867	Negative	0	Minas Gerais	0.55
T. cruzi-negative 1398	0.861732	0.429114	0.547067	0.481099	Negative	0	Minas Gerais	0.55
T. cruzi-negative 1399	0.379985	0.207688	0.733239	0.557642	Negative	0	Minas Gerais	0.57
T. cruzi-negative 1400	0.821211	0.316637	0.694268	0.669218	Negative	0	Minas Gerais	0.58
T. cruzi-negative 1401	0.746399	0.642676	0.789179	0.649556	Negative	0	Minas Gerais	0.58
T. cruzi-negative 1402	0.764621	0.432278	0.819491	0.641099	Negative	0	Minas Gerais	0.58
T. cruzi-negative 1403	0.817216	1.27848	0.702856	0.643636	Negative	0.309	Minas Gerais	0.59
T. cruzi-negative 1404	0.788261	0.902532	0.537875	0.599619	Negative	0	Minas Gerais	0.59
T. cruzi-negative 1405	0.178942	0.293048	0.261357	0.235867	Negative	0	Minas Gerais	0.596882
T. cruzi-negative 1406	0.752694	1.09504	0.759791	0.988934	Negative	0.309	Minas Gerais	0.6
T. cruzi-negative 1407	0.903163	1.29004	0.69061	0.627526	Negative	0.309	Minas Gerais	0.61
T. cruzi-negative 1408	0.726911	0.427486	0.746558	0.563044	Negative	0	Minas Gerais	0.61
T. cruzi-negative 1409	4.08351	0.29187	0.656643	0.491969	Negative	0.016	Minas Gerais	0.63
T. cruzi-negative 1410	0.508865	0.466539	0.593307	0.479006	Negative	0	Minas Gerais	0.639491
T. cruzi-negative 1411	0.436808	0.714837	0.676254	0.492919	Negative	0	Minas Gerais	0.64
T. cruzi-negative 1412	0.666997	0.302441	0.615292	0.481395	Negative	0	Minas Gerais	0.65
T. cruzi-negative 1413	1.25154	0.426812	0.745542	0.334154	Negative	0.016	Minas Gerais	0.7
T. cruzi-negative 1414	0.886169	0.513653	0.79694	0.0135518	Negative	0	Minas Gerais	0.7
T. cruzi-negative 1415	0.47245	0.95635	0.784148	0.702461	Negative	0	Minas Gerais	0.72
T. cruzi-negative 1416	0.592409	0.404738	0.81742	0.642876	Negative	0	Minas Gerais	0.72
T. cruzi-negative 1417	0.822984	0.496517	0.802203	0.969845	Negative	0	Minas Gerais	0.75
T. cruzi-negative 1418	0.735494	0.384087	0.718441	0.501438	Negative	0	Minas Gerais	0.75
T. cruzi-negative 1419	0.312164	0.232531	0.59232	0.348877	Negative	0	Minas Gerais	0.75
T. cruzi-negative 1420	0.933815	0.62179	0.668499	0.901393	Negative	0	Minas Gerais	0.76
T. cruzi-negative 1421	0.679782	0.299019	0.745234	0.448964	Negative	0	Minas Gerais	0.76
T. cruzi-negative 1422	0.931945	0.485533	0.893537	0.72203	Negative	0	Minas Gerais	0.78
T. cruzi-negative 1423	0.520515	0.525293	0.822662	0.519516	Negative	0	Minas Gerais	0.78
T. cruzi-negative 1424	0.670413	0.356213	0.685276	0.734585	Negative	0	Minas Gerais	0.79
T. cruzi-negative 1425	0.770339	0.388065	0.752188	0.621564	Negative	0	Minas Gerais	0.82
T. cruzi-negative 1426	0.643733	0.430476	0.749119	0.469819	Negative	0	Minas Gerais	0.82
T. cruzi-negative 1427	0.786502	0.471495	0.883994	0.66576	Negative	0	Minas Gerais	0.84
T. cruzi-negative 1428	2.40405	0.842767	0.715356	0.572516	Negative	0.016	Minas Gerais	0.85
T. cruzi-negative 1429	0.521329	0.315373	0.728983	0.537694	Negative	0	Minas Gerais	0.85
T. cruzi-negative 143	0.303007	0.456245	0.304992	0.375544	Negative	0	Bahia	0.232427
T. cruzi-negative 1430	0.768987	1.00657	0.726578	0.522107	Negative	0.309	Minas Gerais	0.85
T. cruzi-negative 1431	0.722348	0.663988	0.757691	0.63247	Negative	0	Minas Gerais	0.86
T. cruzi-negative 1432	0.624823	1.03205	0.642487	0.687061	Negative	0.309	Minas Gerais	0.877703
T. cruzi-negative 1433	1.11882	0.583092	0.878906	0.978379	Negative	0.016	Minas Gerais	0.89
T. cruzi-negative 1434	0.649843	0.387491	0.796174	0.594473	Negative	0	Minas Gerais	0.95
T. cruzi-negative 1435	0.252224	0.270534	0.522969	1.11387	Negative	0.05	Minas Gerais	0.95274
T. cruzi-negative 1436	0.649028	0.489636	0.759748	0.900863	Negative	0	Minas Gerais	0.97
T. cruzi-negative 1437	0.792409	0.413764	0.870827	0.722539	Negative	0	Minas Gerais	0.98
T. cruzi-negative 1438	0.210997	0.392082	0.665846	0.378864	Negative	0	Minas Gerais	1.22254
T. cruzi-negative 1439	1.19953	0.69575	0.840356	0.0138689	Negative	0.016	Minas Gerais	1.31768
T. cruzi-negative 1440	0.578121	0.209855	0.499675	0.387484	Negative	0	Minas Gerais	1.71
T. cruzi-negative 145	0.255936	0.275521	0.101734	0.105623	Negative	0	Bahia	0.232496
T. cruzi-negative 146	0.162401	0.290915	0.325911	0.21185	Negative	0	Bahia	0.233482
T. cruzi-negative 150	0.287599	0.303598	0.270941	0.302863	Negative	0	Bahia	0.235708
T. cruzi-negative 1536	0.0433221	0.284144	0.0267384	0.0459868	Negative	0	Rio de Janeiro	0.00564864
T. cruzi-negative 1537	0.146376	0.45	0.540977	0.74686	Negative	0	Rio de Janeiro	0.0112199
T. cruzi-negative 1538	0.0755946	0.109487	0.0404801	0.0926123	Negative	0	Rio de Janeiro	0.0576471
T. cruzi-negative 1539	0.0776279	0.53	0.0866722	0.156483	Negative	0	Rio de Janeiro	0.0669325
T. cruzi-negative 1540	0.152556	0.0127625	0.0663079	0.114443	Negative	0	Rio de Janeiro	0.0779203
T. cruzi-negative 1541	0.317622	0.426612	0.406043	0.372152	Negative	0	Rio de Janeiro	0.147406
T. cruzi-negative 1542	0.0912623	0.180891	0.258692	0.196296	Negative	0	Rio de Janeiro	0.15112
T. cruzi-negative 1545	0.189488	0.62	0.179056	0.283798	Negative	0	Rio de Janeiro	0.184084
T. cruzi-negative 1546	0.317006	0.454607	0.361672	0.465403	Negative	0	Rio de Janeiro	0.203119
T. cruzi-negative 1547	0.271441	0.339964	0.0981724	0.403576	Negative	0	Rio de Janeiro	0.205286
T. cruzi-negative 1548	0.305747	0.411085	0.285182	0.346391	Negative	0	Rio de Janeiro	0.207297
T. cruzi-negative 1549	0.240507	0.138955	0.339321	0.412817	Negative	0	Rio de Janeiro	0.232213
T. cruzi-negative 1550	0.295631	0.288791	0.343295	0.436875	Negative	0	Rio de Janeiro	0.239642
T. cruzi-negative 1551	0.658335	0.58	0.451573	0.448158	Negative	0	Rio de Janeiro	0.24057
T. cruzi-negative 1552	0.964448	0.035425	0.28601	0.38003	Negative	0	Rio de Janeiro	0.24676
T. cruzi-negative 1553	0.406026	0.505497	0.604222	0.519906	Negative	0	Rio de Janeiro	0.262236
T. cruzi-negative 1554	0.344598	0.86	1.1	0.737552	Negative	0.019	Rio de Janeiro	0.268891
T. cruzi-negative 1555	0.761703	0.0825	0.724255	0.509261	Negative	0	Rio de Janeiro	0.2887
T. cruzi-negative 1556	0.308239	0.58	0.378725	0.59357	Negative	0	Rio de Janeiro	0.291021
T. cruzi-negative 1557	0.498207	0.138955	0.462831	0.425034	Negative	0	Rio de Janeiro	0.296747
T. cruzi-negative 1558	0.333895	0.448827	0.321937	0.433681	Negative	0	Rio de Janeiro	0.297521
T. cruzi-negative 1559	0.345624	0.439428	0.137535	0.567813	Negative	0	Rio de Janeiro	0.298295
T. cruzi-negative 1560	0.816962	0.474442	0.285679	0.571854	Negative	0	Rio de Janeiro	0.304021
T. cruzi-negative 1561	0.218956	0.614984	0.317467	0.378114	Negative	0	Rio de Janeiro	0.305259
T. cruzi-negative 1562	0.204589	0.338774	0.254222	0.367681	Negative	0	Rio de Janeiro	0.313151
T. cruzi-negative 1563	1.66522	0.387623	0.321937	0.407707	Negative	0.016	Rio de Janeiro	0.316556
T. cruzi-negative 1564	0.303548	0.481129	0.299421	0.468597	Negative	0	Rio de Janeiro	0.32027
T. cruzi-negative 1565	0.230245	0.38819	0.370778	0.434746	Negative	0	Rio de Janeiro	0.323211
T. cruzi-negative 1566	0.109881	0.339	0.347841	0.253353	Negative	0	Rio de Janeiro	0.362983
T. cruzi-negative 1567	0.352954	0.511051	0.430215	0.622746	Negative	0	Rio de Janeiro	0.363447
T. cruzi-negative 1568	0.333016	0.538479	0.452732	0.629125	Negative	0	Rio de Janeiro	0.378149
T. cruzi-negative 1569	0.347823	0.458007	0.363825	0.49521	Negative	0	Rio de Janeiro	0.387899
T. cruzi-negative 1570	0.261179	0.483056	0.353394	0.495423	Negative	0	Rio de Janeiro	0.406934
T. cruzi-negative 1571	0.403832	0.411085	0.470944	0.525447	Negative	0	Rio de Janeiro	0.407708
T. cruzi-negative 1572	0.405732	0.092575	0.444785	0.530977	Negative	0	Rio de Janeiro	0.409875
T. cruzi-negative 1573	0.201363	0.327553	0.281705	0.315095	Negative	0	Rio de Janeiro	0.43835
T. cruzi-negative 1574	0.540903	0.587895	1.04478	0.240457	Negative	0.019	Rio de Janeiro	0.446088
T. cruzi-negative 1575	0.243439	0.454607	0.393626	0.451352	Negative	0	Rio de Janeiro	0.461873
T. cruzi-negative 1576	0.476103	0.671654	0.463659	0.573558	Negative	0	Rio de Janeiro	0.534918
T. cruzi-negative 1577	0.234203	0.81	0.59	0.597403	Negative	0	Rio de Janeiro	0.542811
T. cruzi-negative 1578	0.690734	0.109125	0.973096	0.313973	Negative	0	Rio de Janeiro	0.570203
T. cruzi-negative 1579	0.368934	0.603423	0.564818	0.184384	Negative	0	Rio de Janeiro	0.58831
T. cruzi-negative 1580	0.665518	0.77842	0.778228	0.279635	Negative	0	Rio de Janeiro	0.608583
T. cruzi-negative 1581	0.68054	0.60603	1.03777	0.364932	Negative	0.019	Rio de Janeiro	0.618952
T. cruzi-negative 1582	0.434467	0.583475	0.462666	0.599106	Negative	0	Rio de Janeiro	0.747864
T. cruzi-negative 1583	1.32825	0.0853451	1.97273	0.681461	Negative	0.448	Rio de Janeiro	0.85248
T. cruzi-negative 1584	0.63649	0.645699	0.694123	0.5693	Negative	0	Rio de Janeiro	1.02256
T. cruzi-negative 159	0.406358	0.387918	0.310782	0.393206	Negative	0	Bahia	0.243693
T. cruzi-negative 161	0.800348	0.61	1.40111	0.439178	Negative	0.019	Bahia	0.243802
T. cruzi-negative 162	0.53451	0.538768	0.415451	0.550182	Negative	0	Bahia	0.243931
T. cruzi-negative 163	0.201163	0.354157	0.256307	0.270828	Negative	0	Bahia	0.244142
T. cruzi-negative 167	2.20358	0.514322	0.288443	0.361856	Negative	0.016	Bahia	0.246017
T. cruzi-negative 168	0.261128	0.496951	0.235281	0.301414	Negative	0	Bahia	0.246485
T. cruzi-negative 169	0.618863	0.41641	0.3085	0.418432	Negative	0	Bahia	0.246787
T. cruzi-negative 170	0.354456	0.609804	0.34658	0.455032	Negative	0	Bahia	0.247891
T. cruzi-negative 173	0.312752	0.481212	0.345372	0.3776	Negative	0	Bahia	0.25082
T. cruzi-negative 174	0.496422	0.442253	0.464272	0.505309	Negative	0	Bahia	0.251406
T. cruzi-negative 175	0.738746	0.690887	0.167432	0.11052	Negative	0	Bahia	0.251877
T. cruzi-negative 176	0.360206	0.460008	0.32399	0.434505	Negative	0	Bahia	0.253163
T. cruzi-negative 177	0.363147	0.502087	0.337388	0.384109	Negative	0	Bahia	0.2541
T. cruzi-negative 18	0.512257	0.531409	0.71247	0.40509	Negative	0	Bahia	0.0586113
T. cruzi-negative 182	0.405729	0.231036	0.300938	0.398759	Negative	0	Bahia	0.255117
T. cruzi-negative 183	0.146027	0.264478	0.168912	0.191649	Negative	0	Bahia	0.257381
T. cruzi-negative 184	0.554443	0.598094	0.212605	0.198835	Negative	0	Bahia	0.258337
T. cruzi-negative 1845	0.763167	0.371297	0.244221	0.240888	Negative	0	Rio Grande do Norte	0.0839234
T. cruzi-negative 1846	0.153012	0.214888	0.735472	0.0786164	Negative	0	Rio Grande do Norte	0.103978
T. cruzi-negative 1847	1.80562	0.179974	0.199265	0.0844864	Negative	0.016	Rio Grande do Norte	0.138785
T. cruzi-negative 1848	0.328884	0.169433	0.467554	0.0851852	Negative	0	Rio Grande do Norte	0.147665
T. cruzi-negative 1849	0.369932	0.351383	0.438932	0.171558	Negative	0	Rio Grande do Norte	0.149973
T. cruzi-negative 1850	0.621392	0.253228	0.265705	0.104612	Negative	0	Rio Grande do Norte	0.152992
T. cruzi-negative 1851	0.328579	0.516337	0.540402	0.189727	Negative	0	Rio Grande do Norte	0.165424
T. cruzi-negative 1852	0.218588	0.316206	0.556072	0.123899	Negative	0	Rio Grande do Norte	0.171284
T. cruzi-negative 1853	1.001	0.25415	0.418523	0.218099	Negative	0.016	Rio Grande do Norte	0.186557
T. cruzi-negative 1854	0.117685	0.149001	0.293879	0.279324	Negative	0	Rio Grande do Norte	0.18702
T. cruzi-negative 1855	0.524278	0.749144	0.779056	0.294549	Negative	0	Rio Grande do Norte	0.190286
T. cruzi-negative 1856	0.184048	0.467852	0.255259	0.213487	Negative	0	Rio Grande do Norte	0.213728
T. cruzi-negative 1857	0.259569	0.488117	0.437365	0.305335	Negative	0	Rio Grande do Norte	0.224976
T. cruzi-negative 1858	0.386655	0.440586	0.34236	0.46438	Negative	0	Rio Grande do Norte	0.240861
T. cruzi-negative 1859	0.248957	0.747167	0.483692	0.214326	Negative	0	Rio Grande do Norte	0.274818
T. cruzi-negative 1860	0.762811	0.869433	0.842262	0.689695	Negative	0	Rio Grande do Norte	0.275173
T. cruzi-negative 1861	0.192892	0.347694	0.666654	0.285185	Negative	0	Rio Grande do Norte	0.279435
T. cruzi-negative 1862	0.567495	0.640184	0.780533	0.214046	Negative	0	Rio Grande do Norte	0.284053
T. cruzi-negative 1863	0.440099	0.641765	0.5145	0.32921	Negative	0	Rio Grande do Norte	0.291866
T. cruzi-negative 1864	0.103331	0.306635	0.543462	0.376276	Negative	0	Rio Grande do Norte	0.315628
T. cruzi-negative 1865	0.368505	0.579696	0.337659	0.463552	Negative	0	Rio Grande do Norte	0.32041
T. cruzi-negative 1866	0.0934164	0.15044	0.198482	0.151259	Negative	0	Rio Grande do Norte	0.321605
T. cruzi-negative 1867	0.228826	0.391213	0.259794	0.298211	Negative	0	Rio Grande do Norte	0.337129
T. cruzi-negative 1868	0.761388	0.776987	0.309941	0.254473	Negative	0	Rio Grande do Norte	0.366411
T. cruzi-negative 1869	0.571333	0.423715	0.661557	0.250943	Negative	0	Rio Grande do Norte	0.373912
T. cruzi-negative 187	0.714069	0.668527	0.314093	0.441166	Negative	0	Bahia	0.260309
T. cruzi-negative 1870	0.989245	0.688933	0.588981	0.311181	Negative	0	Rio Grande do Norte	0.399663
T. cruzi-negative 1871	0.595234	0.710791	0.570568	0.40391	Negative	0	Rio Grande do Norte	0.441161
T. cruzi-negative 1872	0.661772	0.957049	0.789226	0.444794	Negative	0	Rio Grande do Norte	0.474605
T. cruzi-negative 1873	0.100939	0.557406	0.757143	0.418619	Negative	0	Rio Grande do Norte	0.638182
T. cruzi-negative 1874	2.55125	0.925165	0.703673	0.364291	Negative	0.016	Rio Grande do Norte	0.767062
T. cruzi-negative 1875	0.226077	0.610962	0.622276	0.395495	Negative	0	Rio Grande do Norte	0.832823
T. cruzi-negative 1876	1.36832	0.857708	0.719413	0.996797	Negative	0.016	Pernambuco	0.830109
T. cruzi-negative 1877	0.164413	0.0984937	0.0830069	0.154076	Negative	0	Rio Grande do Norte	0.0645933
T. cruzi-negative 1878	0.42583	0.0943347	0.245005	0.0661775	Negative	0	Rio Grande do Norte	0.108063
T. cruzi-negative 1879	2.78266	0.248748	0.347356	0.0983229	Negative	0.016	Rio Grande do Norte	0.11339
T. cruzi-negative 188	0.327896	0.439428	0.137535	0.169115	Negative	0	Bahia	0.260393
T. cruzi-negative 1880	0.650074	0.213808	0.231097	0.209742	Negative	0	Rio Grande do Norte	0.117033
T. cruzi-negative 1881	1.10312	0.278393	0.401126	0.12949	Negative	0.016	Rio Grande do Norte	0.121737
T. cruzi-negative 1882	1.55168	0.12635	0.292605	0.221174	Negative	0.016	Rio Grande do Norte	0.127064
T. cruzi-negative 1883	0.266144	0.369829	0.469197	0.184556	Negative	0	Rio Grande do Norte	0.145711
T. cruzi-negative 1884	0.185289	0.222661	0.595152	0.0614256	Negative	0	Rio Grande do Norte	0.149263
T. cruzi-negative 1885	0.0751748	0.240753	0.172233	0.215374	Negative	0	Rio Grande do Norte	0.166603
T. cruzi-negative 1886	0.706658	1.44967	0.19748	0.122082	Negative	0.309	Rio Grande do Norte	0.168798
T. cruzi-negative 1887	2.12552	0.313702	0.752785	0.106848	Negative	0.016	Rio Grande do Norte	0.176967
T. cruzi-negative 1888	0.480585	0.91054	0.516326	0.327114	Negative	0	Rio Grande do Norte	0.1878
T. cruzi-negative 1889	0.350409	0.381818	0.383595	0.204403	Negative	0	Rio Grande do Norte	0.195969
T. cruzi-negative 189	0.523595	0.52442	0.357641	0.33189	Negative	0	Bahia	0.261715
T. cruzi-negative 1890	0.244484	0.253078	0.509927	0.392793	Negative	0	Rio Grande do Norte	0.1981
T. cruzi-negative 1891	0.152282	0.624184	0.407627	0.370721	Negative	0	Rio Grande do Norte	0.200096
T. cruzi-negative 1892	0.187983	0.420335	0.308766	0.367793	Negative	0	Rio Grande do Norte	0.207368
T. cruzi-negative 1893	0.524111	0.594203	0.631719	0.377009	Negative	0	Rio Grande do Norte	0.231842
T. cruzi-negative 1894	0.699816	0.341107	0.454407	0.104892	Negative	0	Rio Grande do Norte	0.233262
T. cruzi-negative 1895	1.17836	0.382609	0.413859	0.110762	Negative	0.016	Rio Grande do Norte	0.235571
T. cruzi-negative 1896	2.11917	0.597233	0.661361	0.180503	Negative	0.016	Rio Grande do Norte	0.235749
T. cruzi-negative 1897	0.182713	0.181818	0.332762	0.0988819	Negative	0	Rio Grande do Norte	0.240899
T. cruzi-negative 1898	0.387619	0.478261	0.56943	0.227603	Negative	0	Rio Grande do Norte	0.247469
T. cruzi-negative 1899	0.140136	0.288452	0.22287	0.244698	Negative	0	Rio Grande do Norte	0.267273
T. cruzi-negative 190	0.494271	0.580137	0.462006	0.454055	Negative	0	Bahia	0.262184
T. cruzi-negative 1900	0.322776	0.491632	0.298286	0.344599	Negative	0	Rio Grande do Norte	0.269952
T. cruzi-negative 1901	0.229389	0.757238	0.349608	0.2833	Negative	0	Rio Grande do Norte	0.286411
T. cruzi-negative 1902	0.765642	0.383399	0.695763	0.204403	Negative	0	Rio Grande do Norte	0.302344
T. cruzi-negative 1903	0.569498	0.538735	0.500913	0.287142	Negative	0	Rio Grande do Norte	0.316906
T. cruzi-negative 1904	0.305576	0.625858	0.430999	0.304341	Negative	0	Rio Grande do Norte	0.317799
T. cruzi-negative 1905	0.427499	0.72029	0.387414	0.199651	Negative	0	Rio Grande do Norte	0.321346
T. cruzi-negative 1906	0.345878	0.426219	0.631235	0.468468	Negative	0	Rio Grande do Norte	0.342955
T. cruzi-negative 1907	0.242455	0.455336	0.596327	0.179804	Negative	0	Rio Grande do Norte	0.356331
T. cruzi-negative 1908	0.397405	0.667852	0.693291	0.319567	Negative	0	Rio Grande do Norte	0.426834
T. cruzi-negative 1909	0.178598	0.545356	0.644189	0.406156	Negative	0	Rio Grande do Norte	0.489474
T. cruzi-negative 1910	0.28	0.370487	0.257962	0.165828	Negative	0	Rio Grande do Norte	0.701914
T. cruzi-negative 1911	0.222028	2.19293	0.397502	0.213906	Negative	0.309	Rio Grande do Norte	0.849849
T. cruzi-negative 1912	1.65401	0.573913	0.372527	0.188749	Negative	0.016	Rio Grande do Norte	1.96201
T. cruzi-negative 194	0.352173	0.41358	0.324808	0.45994	Negative	0	Bahia	0.264175
T. cruzi-negative 195	0.695632	0.593117	0.415175	0.672247	Negative	0	Bahia	0.265112
T. cruzi-negative 196	0.19471	0.325001	0.283973	0.328604	Negative	0	Bahia	0.26523
T. cruzi-negative 197	2.73899	0.297544	0.235813	0.304448	Negative	0.016	Bahia	0.266064
T. cruzi-negative 198	0.338916	0.335252	0.340214	0.490978	Negative	0	Bahia	0.266753
T. cruzi-negative 204	1.87285	0.827076	0.314394	0.53528	Negative	0.016	Bahia	0.270033
T. cruzi-negative 205	0.715755	0.415485	0.122352	0.211837	Negative	0	Bahia	0.270377
T. cruzi-negative 207	0.30604	0.583681	0.165089	0.243583	Negative	0	Bahia	0.271551
T. cruzi-negative 213	2.5606	0.735072	0.538859	0.645964	Negative	0.016	Bahia	0.272844
T. cruzi-negative 214	0.331453	0.541393	0.332026	0.380854	Negative	0	Bahia	0.274016
T. cruzi-negative 216	0.412709	0.617043	0.435101	0.409987	Negative	0	Bahia	0.276007
T. cruzi-negative 217	0.658758	0.57837	0.369113	0.557824	Negative	0	Bahia	0.276828
T. cruzi-negative 218	0.333877	0.25277	0.0798969	0.0858663	Negative	0	Bahia	0.277277
T. cruzi-negative 219	0.634221	0.50673	0.17418	0.175701	Negative	0	Bahia	0.278746
T. cruzi-negative 223	0.391517	0.598094	0.212605	0.134161	Negative	0	Bahia	0.282123
T. cruzi-negative 224	0.40709	0.530456	0.32182	0.402622	Negative	0	Bahia	0.282685
T. cruzi-negative 225	0.491418	0.673884	0.349635	0.636858	Negative	0	Bahia	0.285731
T. cruzi-negative 227	0.65561	0.507537	0.424917	0.154795	Negative	0	Bahia	0.286527
T. cruzi-negative 23	0.358134	0.485708	0.327078	0.241969	Negative	0	Bahia	0.0660444
T. cruzi-negative 232	0.473446	0.354301	0.374089	0.379391	Negative	0	Bahia	0.286674
T. cruzi-negative 233	0.210316	0.305882	0.202281	0.192135	Negative	0	Bahia	0.287006
T. cruzi-negative 234	2.39366	0.821267	0.52504	0.703312	Negative	0.016	Bahia	0.287254
T. cruzi-negative 236	1.14057	0.787492	0.435235	0.395267	Negative	0.016	Bahia	0.289645
T. cruzi-negative 239	0.193047	0.347015	0.184722	0.323391	Negative	0	Bahia	0.290576
T. cruzi-negative 240	0.722494	0.536391	0.195642	0.183975	Negative	0	Bahia	0.293575
T. cruzi-negative 241	0.407105	0.415485	0.122352	0.151385	Negative	0	Bahia	0.293869
T. cruzi-negative 242	2.65779	0.565507	0.412597	0.477881	Negative	0.016	Bahia	0.293932
T. cruzi-negative 243	0.37601	0.636698	0.334193	0.449835	Negative	0	Bahia	0.293932
T. cruzi-negative 244	0.437738	0.367719	0.113355	0.140915	Negative	0	Bahia	0.294603
T. cruzi-negative 245	0.487839	0.38645	0.481496	0.379498	Negative	0	Bahia	0.294641
T. cruzi-negative 246	0.452415	0.514711	0.192643	0.151047	Negative	0	Bahia	0.296218
T. cruzi-negative 247	0.334042	0.47	0.204639	0.11643	Negative	0	Bahia	0.299595
T. cruzi-negative 25	0.340279	0.380998	0.372687	0.32004	Negative	0	Bahia	0.0844442
T. cruzi-negative 252	0.456124	0.739228	0.447512	0.59005	Negative	0	Bahia	0.301078
T. cruzi-negative 254	1.75257	0.472202	0.325644	0.384939	Negative	0.016	Bahia	0.302952
T. cruzi-negative 256	0.357441	0.702727	0.291207	0.339698	Negative	0	Bahia	0.30553
T. cruzi-negative 257	0.210984	0.263133	0.079522	0.123016	Negative	0	Bahia	0.305761
T. cruzi-negative 258	0.527195	0.476024	0.329174	0.534956	Negative	0	Bahia	0.306467
T. cruzi-negative 259	0.285623	0.417737	0.26413	0.385311	Negative	0	Bahia	0.307755
T. cruzi-negative 26	0.644325	0.425095	0.566523	0.474889	Negative	0	Bahia	0.0901713
T. cruzi-negative 264	0.403118	0.76	0.68	0.211837	Negative	0	Bahia	0.310753
T. cruzi-negative 265	0.350329	0.41444	0.233108	0.363482	Negative	0	Bahia	0.31127
T. cruzi-negative 266	0.416264	0.533241	0.372372	0.502925	Negative	0	Bahia	0.312324
T. cruzi-negative 267	1.37079	0.922176	0.73937	0.697786	Negative	0.016	Bahia	0.312793
T. cruzi-negative 268	0.418766	0.667752	0.383704	0.508812	Negative	0	Bahia	0.314082
T. cruzi-negative 273	0.5793	0.698987	0.253093	0.139733	Negative	0	Bahia	0.314571
T. cruzi-negative 274	0.343481	0.726909	0.390328	0.430426	Negative	0	Bahia	0.316542
T. cruzi-negative 276	0.172059	0.331912	0.265347	0.226883	Negative	0	Bahia	0.318182
T. cruzi-negative 277	0.362489	0.515329	0.347812	0.40537	Negative	0	Bahia	0.319939
T. cruzi-negative 278	2.39331	0.498853	0.315211	0.386894	Negative	0.016	Bahia	0.320056
T. cruzi-negative 28	0.301683	0.406815	0.340761	0.474114	Negative	0	Bahia	0.101869
T. cruzi-negative 283	0.401163	0.651016	0.328689	0.483438	Negative	0	Bahia	0.323805
T. cruzi-negative 284	0.493353	0.402485	0.572061	0.375878	Negative	0	Bahia	0.324617
T. cruzi-negative 285	0.382814	0.562247	0.33667	0.470062	Negative	0	Bahia	0.325094
T. cruzi-negative 286	2.27259	0.690665	0.499712	0.520148	Negative	0.016	Bahia	0.325328
T. cruzi-negative 287	0.262709	0.363178	0.418824	0.398227	Negative	0	Bahia	0.329428
T. cruzi-negative 288	0.395155	0.445941	0.559682	0.40871	Negative	0	Bahia	0.329978
T. cruzi-negative 289	0.724307	0.536391	0.17671	0.131121	Negative	0	Bahia	0.329987
T. cruzi-negative 295	0.386326	0.661384	0.349606	0.421367	Negative	0	Bahia	0.331771
T. cruzi-negative 296	0.694629	0.47	0.236785	0.245441	Negative	0	Bahia	0.331896
T. cruzi-negative 297	0.635184	0.53005	0.266601	0.365035	Negative	0	Bahia	0.332943
T. cruzi-negative 298	1.15687	0.830897	0.464282	0.565864	Negative	0.016	Bahia	0.333294
T. cruzi-negative 299	0.307441	0.860454	0.272921	0.560728	Negative	0	Bahia	0.333294
T. cruzi-negative 300	0.639442	0.59901	0.409692	0.554732	Negative	0	Bahia	0.3347
T. cruzi-negative 301	0.418104	0.573145	0.319268	0.511703	Negative	0	Bahia	0.335554
T. cruzi-negative 306	0.809969	0.675402	0.205014	0.249493	Negative	0	Bahia	0.337329
T. cruzi-negative 309	0.61954	0.609887	0.151593	0.18178	Negative	0	Bahia	0.343495
T. cruzi-negative 310	1.51492	0.614532	0.183271	0.245103	Negative	0.016	Bahia	0.344963
T. cruzi-negative 311	0.441198	0.555485	0.379328	0.407745	Negative	0	Bahia	0.345361
T. cruzi-negative 312	0.447345	0.66087	0.222727	0.169453	Negative	0	Bahia	0.346872
T. cruzi-negative 313	1.03988	0.253166	0.340522	0.296488	Negative	0.016	Bahia	0.350984
T. cruzi-negative 314	0.395686	0.290649	0.0785848	0.1372	Negative	0	Bahia	0.35392
T. cruzi-negative 315	0.914728	0.552381	0.350258	0.456154	Negative	0	Bahia	0.355084
T. cruzi-negative 316	0.418343	0.508517	0.179335	0.216903	Negative	0	Bahia	0.356416
T. cruzi-negative 317	0.51822	0.410603	0.350845	0.514492	Negative	0	Bahia	0.356497
T. cruzi-negative 318	0.443729	0.315253	0.502997	0.369933	Negative	0	Bahia	0.356664
T. cruzi-negative 319	0.300707	0.3514	0.156748	0.123354	Negative	0	Bahia	0.358912
T. cruzi-negative 32	0.362597	0.376829	0.468465	0.33038	Negative	0	Bahia	0.114664
T. cruzi-negative 320	0.614382	0.581903	0.455188	0.666917	Negative	0	Bahia	0.359353
T. cruzi-negative 33	0.372574	0.280617	0.388975	0.282555	Negative	0	Bahia	0.116492
T. cruzi-negative 330	1.04895	0.522922	0.457715	0.759812	Negative	0.016	Bahia	0.362446
T. cruzi-negative 331	0.732787	0.339964	0.0981724	0.223995	Negative	0	Bahia	0.363757
T. cruzi-negative 336	0.350564	0.467338	0.412622	0.429678	Negative	0	Bahia	0.370062
T. cruzi-negative 337	0.19392	0.290447	0.199096	0.3535	Negative	0	Bahia	0.373594
T. cruzi-negative 339	0.627156	0.66087	0.222727	0.143955	Negative	0	Bahia	0.377118
T. cruzi-negative 340	1.37737	0.535543	0.34114	0.877824	Negative	0.016	Bahia	0.37828
T. cruzi-negative 341	0.655816	0.680167	0.2515	0.203901	Negative	0	Bahia	0.379761
T. cruzi-negative 342	0.347904	0.473412	0.420714	0.358947	Negative	0	Bahia	0.380295
T. cruzi-negative 343	0.294725	0.253484	0.102577	0.112884	Negative	0	Bahia	0.380935
T. cruzi-negative 344	0.614793	0.629944	0.40255	0.602086	Negative	0	Bahia	0.384312
T. cruzi-negative 347	0.362516	0.311257	0.128538	0.130784	Negative	0	Bahia	0.387396
T. cruzi-negative 348	0.275395	0.453176	0.345211	0.344414	Negative	0	Bahia	0.387418
T. cruzi-negative 349	0.329039	0.590766	0.323529	0.508033	Negative	0	Bahia	0.38859
T. cruzi-negative 350	0.530494	0.533413	0.178679	0.0153863	Negative	0	Bahia	0.394443
T. cruzi-negative 352	1.53415	0.745961	0.645686	0.517544	Negative	0.016	Bahia	0.396875
T. cruzi-negative 355	0.357128	0.317523	0.273504	0.293831	Negative	0	Bahia	0.407187
T. cruzi-negative 356	0.873135	0.389756	0.0997657	0.17283	Negative	0	Bahia	0.409126
T. cruzi-negative 358	0.417318	0.417385	0.267411	0.35392	Negative	0	Bahia	0.412723
T. cruzi-negative 362	0.457132	0.431566	0.181396	0.165738	Negative	0	Bahia	0.419256
T. cruzi-negative 364	1.01529	0.695057	0.25403	0.201199	Negative	0.016	Bahia	0.424689
T. cruzi-negative 37	1.93639	0.278693	0.371384	0.282814	Negative	0.016	Bahia	0.124046
T. cruzi-negative 371	1.73682	0.75	0.464246	0.320247	Negative	0.016	Bahia	0.426304
T. cruzi-negative 377	0.318289	0.395716	0.136598	0.01	Negative	0	Bahia	0.432764
T. cruzi-negative 378	0.482261	0.515698	0.570116	0.644667	Negative	0	Bahia	0.434379
T. cruzi-negative 379	1.72035	0.664508	0.346564	0.400215	Negative	0.016	Bahia	0.437207
T. cruzi-negative 381	0.683886	0.436331	0.162559	0.167764	Negative	0	Bahia	0.443629
T. cruzi-negative 382	0.562226	0.626525	0.330983	0.563226	Negative	0	Bahia	0.445759
T. cruzi-negative 383	0.620278	0.763431	0.208107	0.196977	Negative	0	Bahia	0.453613
T. cruzi-negative 384	0.587072	0.568682	0.655714	0.411969	Negative	0	Bahia	0.454194
T. cruzi-negative 385	1.19663	0.201463	0.45553	0.406028	Negative	0.016	Bahia	0.455669
T. cruzi-negative 387	0.595105	0.74242	0.562888	0.636338	Negative	0	Bahia	0.462746
T. cruzi-negative 389	0.647272	0.790828	0.202671	0.262327	Negative	0	Bahia	0.465506
T. cruzi-negative 396	0.617985	0.499583	0.161809	0.223826	Negative	0	Bahia	0.470351
T. cruzi-negative 397	0.454982	0.784757	0.613978	0.491763	Negative	0	Bahia	0.483365
T. cruzi-negative 398	0.430136	0.719473	0.390078	0.510855	Negative	0	Bahia	0.484067
T. cruzi-negative 40	0.381502	1.39026	0.532968	0.379756	Negative	0.309	Bahia	0.126118
T. cruzi-negative 401	0.884864	0.530365	0.298102	0.384755	Negative	0	Bahia	0.486435
T. cruzi-negative 404	0.303929	0.39514	0.304103	0.339195	Negative	0	Bahia	0.492385
T. cruzi-negative 407	0.99243	0.49	0.313636	0.163036	Negative	0	Bahia	0.501037
T. cruzi-negative 413	0.322454	0.504887	0.318485	0.359183	Negative	0	Bahia	0.511715
T. cruzi-negative 415	0.497344	0.805018	0.358066	0.584255	Negative	0	Bahia	0.526828
T. cruzi-negative 420	0.359934	0.29201	0.282625	0.418452	Negative	0	Bahia	0.565445
T. cruzi-negative 425	1.03005	0.90251	0.549758	0.890946	Negative	0.016	Bahia	0.577202
T. cruzi-negative 428	0.518415	0.738795	0.410115	0.588024	Negative	0	Bahia	0.581186
T. cruzi-negative 429	0.39297	0.010432	0.128913	0.0961668	Negative	0	Bahia	0.585755
T. cruzi-negative 433	0.549181	0.432531	0.357349	0.521707	Negative	0	Bahia	0.602094
T. cruzi-negative 435	0.936025	0.48	0.297235	0.253715	Negative	0	Bahia	0.604255
T. cruzi-negative 441	0.638293	0.536391	0.195642	0.3346	Negative	0	Bahia	0.620699
T. cruzi-negative 443	1.03781	0.568195	0.200703	0.157801	Negative	0.016	Bahia	0.633767
T. cruzi-negative 45	2.55105	0.465183	0.514399	0.344857	Negative	0.016	Bahia	0.130505
T. cruzi-negative 450	0.875757	0.56	0.321134	0.230581	Negative	0	Bahia	0.65902
T. cruzi-negative 454	0.396993	0.371697	0.414712	0.309441	Negative	0	Bahia	0.713328
T. cruzi-negative 457	1.67888	0.450864	0.124977	0.559524	Negative	0.016	Bahia	0.715548
T. cruzi-negative 475	0.404982	0.603916	0.320102	0.423377	Negative	0	Bahia	0.767573
T. cruzi-negative 478	1.59648	0.223388	0.773243	0.565265	Negative	0.016	Bahia	0.770607
T. cruzi-negative 48	0.13953	0.189773	0.174316	0.241779	Negative	0	Bahia	0.136364
T. cruzi-negative 481	0.400036	0.352472	0.146907	0.0786052	Negative	0	Bahia	0.771341
T. cruzi-negative 483	1.31924	0.83	0.774649	0.465299	Negative	0.016	Bahia	0.775892
T. cruzi-negative 484	0.360114	0.58	0.378397	0.243921	Negative	0	Bahia	0.778388
T. cruzi-negative 490	1.08756	0.450864	0.124977	0.550912	Negative	0.016	Bahia	0.818178
T. cruzi-negative 496	1.51887	0.224013	0.681209	0.605454	Negative	0.016	Bahia	0.851066
T. cruzi-negative 498	0.543634	0.45	0.256279	0.397416	Negative	0	Bahia	0.852975
T. cruzi-negative 500	1.19748	0.73	0.488238	0.463441	Negative	0.016	Bahia	0.88836
T. cruzi-negative 501	0.4207	0.7	0.106607	0.330716	Negative	0	Bahia	0.91655
T. cruzi-negative 502	1.48715	0.768089	0.526778	0.432751	Negative	0.016	Bahia	0.957521
T. cruzi-negative 503	1.85331	0.826086	0.398528	0.540588	Negative	0.016	Bahia	1.06022
T. cruzi-negative 504	0.516133	0.58264	0.354915	0.459925	Negative	0	Bahia	1.1803
T. cruzi-negative 51	0.460532	0.33658	0.5043	0.352871	Negative	0	Bahia	0.138791
T. cruzi-negative 53	0.229847	0.290649	0.0785848	0.01	Negative	0	Bahia	0.141025
T. cruzi-negative 54	0.481012	0.435037	0.459669	0.39294	Negative	0	Bahia	0.143177
T. cruzi-negative 55	0.212401	0.271741	0.172686	0.228907	Negative	0	Bahia	0.14679
T. cruzi-negative 56	0.686598	0.484586	0.75026	0.481352	Negative	0	Bahia	0.147564
T. cruzi-negative 60	0.340221	0.347945	0.159653	0.105285	Negative	0	Bahia	0.150128
T. cruzi-negative 62	0.42505	0.690887	0.167432	0.14311	Negative	0	Bahia	0.153211
T. cruzi-negative 65	0.401251	0.197013	0.18228	0.162824	Negative	0	Bahia	0.1612
T. cruzi-negative 78	0.618857	0.575826	0.378551	0.333741	Negative	0	Bahia	0.163039
T. cruzi-negative 79	0.194286	0.222985	0.165413	0.277796	Negative	0	Bahia	0.163256
T. cruzi-negative 80	0.390166	0.397194	0.427743	0.398886	Negative	0	Bahia	0.163649
T. cruzi-negative 81	0.361918	0.482772	0.302252	0.477208	Negative	0	Bahia	0.164597
T. cruzi-negative 82	0.307799	0.340474	0.393295	0.298063	Negative	0	Bahia	0.16481
T. cruzi-negative 83	0.487839	0.484586	0.519285	0.359334	Negative	0	Bahia	0.167548
T. cruzi-negative 84	0.264077	0.329323	0.284863	0.323369	Negative	0	Bahia	0.168729
T. cruzi-negative 87	0.301794	0.315664	0.0876757	0.104948	Negative	0	Bahia	0.169949
T. cruzi-negative 89	0.21044	0.273258	0.111481	0.0867106	Negative	0	Bahia	0.175235
T. cruzi-negative 90	0.222937	0.312612	0.242489	0.430865	Negative	0	Bahia	0.181232
T. cruzi-negative 92	0.266662	0.333702	0.106321	0.1732	Negative	0	Bahia	0.18396
T. cruzi-negative 95	0.45003	0.55466	0.521566	0.404056	Negative	0	Bahia	0.185948
T. cruzi-negative 97	0.972002	0.435839	0.62842	0.44335	Negative	0	Bahia	0.190334
T. cruzi-negative 98	0.215496	0.262839	0.245287	0.257723	Negative	0	Bahia	0.190861
T. cruzi-negative 99	0.900856	0.445905	0.252789	0.333844	Negative	0	Bahia	0.191425
T. cruzi-positive 09	0.619119	1.3893	1.98625	0.992174	Positive	0.958	Bahia	0.786683
T. cruzi-positive 10	0.491777	1.17234	1.09232	0.655073	Positive	0.958	Bahia	0.830185
T. cruzi-positive 100	0.348427	0.435908	1.01263	2.32606	Positive	0.73	Minas Gerais	1.51017
T. cruzi-positive 101	0.376775	3.48835	0.653839	2.9264	Positive	0.984	Minas Gerais	1.51205
T. cruzi-positive 102	1.24669	4.46921	1.33345	2.38966	Positive	1	Minas Gerais	1.51818
T. cruzi-positive 103	0.979849	2.04393	1.3355	1.31229	Positive	1	Minas Gerais	1.56
T. cruzi-positive 104	1.42225	2.74117	1.15656	1.5618	Positive	1	Minas Gerais	1.57691
T. cruzi-positive 105	1.28276	2.54669	1.29094	1.45626	Positive	1	Minas Gerais	1.59493
T. cruzi-positive 106	1.25994	2.24025	1.29476	1.44268	Positive	1	Minas Gerais	1.61311
T. cruzi-positive 107	0.759172	0.80696	1.22094	2.59271	Positive	0.73	Minas Gerais	1.6291
T. cruzi-positive 108	1.23127	2.26636	1.40612	1.69119	Positive	1	Minas Gerais	1.63282
T. cruzi-positive 109	0.590592	1.00858	4.65972	0.812696	Positive	0.958	Minas Gerais	1.6476
T. cruzi-positive 11	0.939969	1.95438	2.41367	0.401988	Positive	0.958	Bahia	0.972265
T. cruzi-positive 110	0.824163	1.93481	0.942165	1.18738	Positive	0.984	Minas Gerais	1.66165
T. cruzi-positive 111	1.20656	2.69079	1.3357	1.41252	Positive	1	Minas Gerais	1.72072
T. cruzi-positive 112	0.778234	1.61146	1.3692	2.02286	Positive	1	Minas Gerais	1.76431
T. cruzi-positive 113	4.34514	2.42234	1.94403	1.49089	Positive	1	Minas Gerais	1.78115
T. cruzi-positive 114	1.26012	2.91841	1.84305	1.27386	Positive	1	Minas Gerais	1.79313
T. cruzi-positive 115	0.781653	1.54184	1.22689	1.11779	Positive	1	Minas Gerais	1.80462
T. cruzi-positive 116	0.522836	1.44865	2.40755	1.44106	Positive	1	Minas Gerais	1.81312
T. cruzi-positive 117	0.838788	1.43521	2.91581	2.69802	Positive	1	Minas Gerais	1.96904
T. cruzi-positive 118	0.599337	1.67606	3.41088	2.01363	Positive	1	Minas Gerais	2.00393
T. cruzi-positive 119	1.72091	3.0097	1.33771	1.52128	Positive	1	Minas Gerais	2.01254
T. cruzi-positive 120	0.677747	0.509108	1.79142	1.96786	Positive	0.73	Minas Gerais	2.12567
T. cruzi-positive 121	0.66116	1.93241	4.46663	2.39985	Positive	1	Minas Gerais	2.34691
T. cruzi-positive 122	0.822805	0.442701	1.82929	2.86662	Positive	0.73	Minas Gerais	2.40169
T. cruzi-positive 123	2.96067	0.836224	4.703	3.32763	Positive	0.991	Minas Gerais	2.4148
T. cruzi-positive 124	4.5737	3.8036	1.17644	1.01441	Positive	1	Minas Gerais	2.44873
T. cruzi-positive 125	0.88312	1.70879	5.58527	2.17522	Positive	1	Minas Gerais	2.47778
T. cruzi-positive 126	0.775156	2.39991	4.7304	2.81909	Positive	1	Minas Gerais	2.51617
T. cruzi-positive 127	4.93984	1.29386	1.38888	1.76789	Positive	1	Minas Gerais	2.54553
T. cruzi-positive 128	1.36248	1.86	1.87283	1.5133	Positive	1	Minas Gerais	2.83036
T. cruzi-positive 129	0.591798	0.491134	1.60949	3.02596	Positive	0.73	Minas Gerais	3.05324
T. cruzi-positive 13	2.43762	2.9011	3.69168	1.8401	Positive	1	Bahia	1.10789
T. cruzi-positive 130	2.10812	2.40881	4.35132	3.07499	Positive	1	Minas Gerais	3.08766
T. cruzi-positive 131	2.28363	3.97306	4.75238	3.2706	Positive	1	Minas Gerais	3.09421
T. cruzi-positive 132	0.400337	0.766412	5.42634	1.10086	Positive	0.73	Minas Gerais	3.16093
T. cruzi-positive 133	2.76857	1.93223	5.07634	3.50273	Positive	1	Minas Gerais	3.24405
T. cruzi-positive 134	0.532086	3.43897	5.74218	3.06273	Positive	1	Minas Gerais	3.25879
T. cruzi-positive 135	2.82225	3.27096	4.80073	3.34239	Positive	1	Minas Gerais	3.28876
T. cruzi-positive 136	2.32978	0.420376	5.33131	3.39167	Positive	0.991	Minas Gerais	3.3611
T. cruzi-positive 137	2.09093	1.24223	4.57788	3.10426	Positive	1	Minas Gerais	3.41542
T. cruzi-positive 138	0.69946	1.01236	5.68807	1.37652	Positive	1	Minas Gerais	3.44492
T. cruzi-positive 139	2.97243	3.85538	6.11078	3.77464	Positive	1	Minas Gerais	3.55987
T. cruzi-positive 14	2.54606	2.38861	3.67181	2.05105	Positive	1	Bahia	1.23279
T. cruzi-positive 140	3.30477	1.94017	3.5891	4.00977	Positive	1	Minas Gerais	3.5985
T. cruzi-positive 141	1.60469	0.964264	3.78295	4.98735	Positive	0.991	Minas Gerais	3.61138
T. cruzi-positive 142	3.81714	2.00979	6.77392	3.88045	Positive	1	Minas Gerais	3.79375
T. cruzi-positive 143	2.80476	2.02947	4.28267	3.85619	Positive	1	Minas Gerais	3.89208
T. cruzi-positive 144	1.79478	2.696	5.85749	3.57027	Positive	1	Minas Gerais	3.89887
T. cruzi-positive 145	3.10633	2.86817	6.1172	2.81559	Positive	1	Minas Gerais	4.00329
T. cruzi-positive 146	3.69621	3.14496	6.45976	3.67983	Positive	1	Minas Gerais	4.00516
T. cruzi-positive 147	2.95373	2.84717	6.19836	3.94899	Positive	1	Minas Gerais	4.12714
T. cruzi-positive 148	1.79085	2.75521	1.62844	4.57001	Positive	1	Minas Gerais	4.2669
T. cruzi-positive 15	1.19255	1.48358	3.77085	1.41898	Positive	1	Bahia	1.41081
T. cruzi-positive 150	2.3798	1.83096	1.52629	1.89539	Positive	1	Minas Gerais	4.36874
T. cruzi-positive 152	1.06465	0.614984	1.4808	1.00055	Positive	0.991	Rio de Janeiro	0.364995
T. cruzi-positive 153	2.31097	1.11663	2.36207	1.19502	Positive	1	Rio de Janeiro	0.536621
T. cruzi-positive 154	1.77503	1.07845	1.11	0.168858	Positive	0.999	Rio de Janeiro	0.655939
T. cruzi-positive 155	0.955172	1.21875	1.49928	1.19225	Positive	1	Rio de Janeiro	0.676358
T. cruzi-positive 156	1.04237	1.44645	1.65036	1.31488	Positive	1	Rio de Janeiro	0.760326
T. cruzi-positive 157	1.0016	1.20696	1.44845	1.28336	Positive	1	Rio de Janeiro	0.818136
T. cruzi-positive 158	2.31984	1.18179	0.92	0.214064	Positive	0.949	Rio de Janeiro	0.841493
T. cruzi-positive 159	0.992922	1.20016	1.48287	1.21926	Positive	1	Rio de Janeiro	1.00615
T. cruzi-positive 16	1.87521	1.35658	3.31574	1.47482	Positive	1	Bahia	1.72166
T. cruzi-positive 160	1.68469	1.58427	2.60398	1.69704	Positive	1	Rio de Janeiro	1.20105
T. cruzi-positive 161	2.05461	0.594162	2.80174	2.18821	Positive	0.991	Rio de Janeiro	1.39676
T. cruzi-positive 163	2.54946	0.541649	1.06172	1.08188	Positive	0.991	Bahia	0.389632
T. cruzi-positive 164	1.01882	1.72464	0.928153	1.36924	Positive	1	Bahia	0.43791
T. cruzi-positive 165	0.447401	0.509255	1.304	1.30947	Positive	0.73	Bahia	0.451319
T. cruzi-positive 166	1.63818	1.3731	1.33451	1.23375	Positive	1	Bahia	0.456768
T. cruzi-positive 167	1.15026	1.18966	0.988277	1.11381	Positive	1	Bahia	0.505698
T. cruzi-positive 168	1.95041	1.42904	1.43802	1.33784	Positive	1	Bahia	0.543602
T. cruzi-positive 169	1.64336	1.02685	1.08674	1.10012	Positive	1	Bahia	0.585222
T. cruzi-positive 170	1.28806	1.41263	1.12577	1.18759	Positive	1	Bahia	0.605252
T. cruzi-positive 171	1.0039	1.02262	1.11405	0.857248	Positive	0.999	Bahia	0.653304
T. cruzi-positive 172	1.12934	1.26891	1.47816	1.2174	Positive	1	Bahia	0.676631
T. cruzi-positive 173	0.715169	1.40585	0.61491	1.40421	Positive	0.984	Bahia	0.68114
T. cruzi-positive 174	1.36391	1.04768	0.921741	0.582385	Positive	0.949	Bahia	0.690552
T. cruzi-positive 175	0.94108	1.18518	1.37429	0.934866	Positive	0.958	Bahia	0.74328
T. cruzi-positive 176	1.22583	1.23931	1.33342	1.1132	Positive	1	Bahia	0.896135
T. cruzi-positive 177	1.6536	1.38195	1.32597	1.001	Positive	1	Bahia	0.896555
T. cruzi-positive 178	1.23594	1.4222	1.33123	1.06527	Positive	1	Bahia	0.954044
T. cruzi-positive 179	1.22026	1.19056	1.179	1.35901	Positive	1	Bahia	1.02724
T. cruzi-positive 180	1.63424	1.36519	1.73723	1.58145	Positive	1	Bahia	1.0799
T. cruzi-positive 181	1.14497	1.66953	1.36241	1.14849	Positive	1	Bahia	1.08046
T. cruzi-positive 182	1.32647	0.901851	1.47227	1.11408	Positive	0.991	Bahia	1.08646
T. cruzi-positive 183	0.592217	2.48681	0.631826	2.86997	Positive	0.984	Bahia	1.1173
T. cruzi-positive 184	1.17042	1.65598	1.84186	1.15951	Positive	1	Bahia	1.24668
T. cruzi-positive 185	0.557174	2.79782	0.792313	2.75081	Positive	0.984	Bahia	1.32916
T. cruzi-positive 186	0.703456	1.75409	0.947893	1.37144	Positive	0.984	Bahia	1.45969
T. cruzi-positive 187	1.33764	1.53422	1.6001	1.25066	Positive	1	Bahia	1.59885
T. cruzi-positive 188	0.3489	2.48424	0.48583	1.77036	Positive	0.984	Bahia	2.12777
T. cruzi-positive 190	2.91623	1.34652	1.99848	1.25324	Positive	1	Pernambuco	0.75764
T. cruzi-positive 191	0.44832	0.466824	1.97664	1.22185	Positive	0.73	Pernambuco	0.768412
T. cruzi-positive 193	0.860669	1.62729	1.37966	1.84737	Positive	1	Pernambuco	1.02231
T. cruzi-positive 195	0.784365	1.37606	0.739314	1.37019	Positive	0.984	Pernambuco	1.3254
T. cruzi-positive 196	1.09125	1.5092	1.73374	2.12953	Positive	1	Pernambuco	1.39103
T. cruzi-positive 201	1.30527	0.537995	1.07625	1.18236	Positive	0.991	Pernambuco	1.47821
T. cruzi-positive 202	2.10239	1.29021	1.92835	1.45961	Positive	1	Pernambuco	1.66508
T. cruzi-positive 203	1.0109	1.64122	1.38026	1.91777	Positive	1	Pernambuco	1.94426
T. cruzi-positive 204	0.699364	1.06879	1.33266	1.93975	Positive	1	Pernambuco	2.05924
T. cruzi-positive 205	3.2452	2.28047	0.57811	0.243396	Positive	0.949	Rio Grande do Norte	0.382969
T. cruzi-positive 206	2.59008	1.75332	1.32978	0.821021	Positive	0.999	Rio Grande do Norte	0.643669
T. cruzi-positive 207	0.894364	1.1858	1.196	0.958843	Positive	0.958	Rio Grande do Norte	0.71244
T. cruzi-positive 208	1.59	1.66986	1.12451	1.37243	Positive	1	Rio Grande do Norte	0.779702
T. cruzi-positive 209	1.31601	1.68728	1.09819	2.7606	Positive	1	Rio Grande do Norte	1.10804
T. cruzi-positive 210	1.55144	3.23386	1.76557	1.99536	Positive	1	Rio Grande do Norte	1.62395
T. cruzi-positive 211	1.3968	2.89749	1.2831	2.85968	Positive	1	Rio Grande do Norte	1.88125
T. cruzi-positive 212	1.428	1.62906	0.770909	0.606179	Positive	0.949	Bahia	0.355443
T. cruzi-positive 213	2.27509	2.06351	1.99309	2.37386	Positive	1	Bahia	0.455231
T. cruzi-positive 214	1.20935	1.3134	1.43427	1.15099	Positive	1	Bahia	0.484425
T. cruzi-positive 215	1.12136	1.2937	1.09812	1.22534	Positive	1	Bahia	0.501115
T. cruzi-positive 216	1.53176	1.15573	1.09386	1.08287	Positive	1	Bahia	0.531835
T. cruzi-positive 217	1.72952	1.13049	0.442041	0.620597	Positive	0.949	Bahia	0.563577
T. cruzi-positive 218	1.34846	1.0587	0.888499	0.665062	Positive	0.949	Bahia	0.592879
T. cruzi-positive 219	1.20493	1.67212	1.19928	1.15231	Positive	1	Bahia	0.651369
T. cruzi-positive 220	1.08418	0.813747	1.03742	1.08457	Positive	0.991	Bahia	0.655538
T. cruzi-positive 221	3.3284	1.57813	1.12402	0.798638	Positive	0.999	Bahia	0.676143
T. cruzi-positive 222	1.50213	1.37505	1.24607	1.04954	Positive	1	Bahia	0.750588
T. cruzi-positive 223	1.87308	1.07576	1.32989	1.52411	Positive	1	Bahia	0.768124
T. cruzi-positive 224	1.44484	1.29077	1.26512	1.07663	Positive	1	Bahia	0.780317
T. cruzi-positive 225	1.30917	1.28374	1.03817	0.998971	Positive	0.999	Bahia	0.782931
T. cruzi-positive 226	1.41269	0.675707	1.68734	1.22095	Positive	0.991	Bahia	0.991619
T. cruzi-positive 227	1.3271	1.73602	1.44285	0.939344	Positive	0.999	Bahia	1.01159
T. cruzi-positive 228	1.76943	1.39173	1.44444	1.33578	Positive	1	Bahia	1.02137
T. cruzi-positive 229	1.01029	1.11035	1.28386	1.18847	Positive	1	Bahia	1.09415
T. cruzi-positive 230	1.60244	1.44457	1.65684	1.56924	Positive	1	Bahia	1.11817
T. cruzi-positive 231	1.81579	3.37694	2.27885	2.28505	Positive	1	Bahia	1.70423
T. cruzi-positive 232	1.2305	1.33606	1.03371	1.44786	Positive	1	Bahia	1.95502
T. cruzi-positive 233	2.89857	1.13959	1.34148	1.17406	Positive	1	Pernambuco	0.594188
T. cruzi-positive 242	1.10506	0.732838	1.31185	1.52321	Positive	0.991	Pernambuco	0.767285
T. cruzi-positive 246	0.931663	0.819156	1.02142	1.87476	Positive	0.73	Pernambuco	1.46092
T. cruzi-positive 251	0.320482	2.1968	1.62288	1.08318	Positive	1	Rio Grande do Norte	0.327029
T. cruzi-positive 252	0.476537	1.23386	1.32473	0.34724	Positive	0.958	Rio Grande do Norte	0.341058
T. cruzi-positive 253	4.09138	1.61654	0.788981	0.750497	Positive	0.949	Rio Grande do Norte	1.51681
T. cruzi-positive 254	1.35103	3.55236	1.1355	2.24602	Positive	1	Rio Grande do Norte	1.85663
T. cruzi-positive 255	2.17013	3.29912	3.57654	4.60222	Positive	1	Rio Grande do Norte	3.78008
T. cruzi-positive 85	1.19166	2.22184	1.1644	1.73873	Positive	1	Minas Gerais	0.31
T. cruzi-positive 86	0.854656	4.55255	1.1736	1.07588	Positive	1	Minas Gerais	0.542512
T. cruzi-positive 87	0.810658	3.31057	0.723241	1.20845	Positive	0.984	Minas Gerais	0.637919
T. cruzi-positive 88	1.30815	2.20561	1.09731	1.40639	Positive	1	Minas Gerais	0.838062
T. cruzi-positive 89	1.21757	3.56648	5.65257	2.99519	Positive	1	Minas Gerais	0.843173
T. cruzi-positive 90	0.303492	1.1098	1.062	1.07835	Positive	1	Minas Gerais	0.848558
T. cruzi-positive 91	0.784172	1.10774	0.744296	1.06638	Positive	0.984	Minas Gerais	1
T. cruzi-positive 92	0.847868	3.31623	0.885455	1.3726	Positive	0.984	Minas Gerais	1.17541
T. cruzi-positive 93	5.56902	1.84159	1.16361	1.59112	Positive	1	Minas Gerais	1.18998
T. cruzi-positive 94	1.9436	1.34285	0.969491	1.26508	Positive	1	Minas Gerais	1.21282
T. cruzi-positive 95	1.24356	2.59941	1.53413	1.35056	Positive	1	Minas Gerais	1.25531
T. cruzi-positive 96	1.29939	1.92421	1.05134	1.20927	Positive	1	Minas Gerais	1.31364
T. cruzi-positive 97	0.826003	1.4764	1.04207	0.894964	Positive	0.958	Minas Gerais	1.3216
T. cruzi-positive 98	0.776684	1.64929	1.87733	1.0666	Positive	1	Minas Gerais	1.39
T. cruzi-positive 99	1.10178	2.23908	1.06254	1.48426	Positive	1	Minas Gerais	1.41074
